# Supplementary material for: Evaluation of oat genotypes for species-specific and cross-resistance to Fusarium species and the role of trichomes in susceptibility
Source: Front Plant Sci. 2025 Aug 12;16:1608030. doi: 10.3389/fpls.2025.1608030 (PMC12378175; doi:10.3389/fpls.2025.1608030)
Supplement: Supplementary file 2 [file DataSheet2.xlsx]

## Sheet: S1 oat genotypes
Supplementary Table S1. List of oat genotypes used in this study. FZD: Research & Breeding department (FZD) at Landbauschule Dottenfelderhof e.V.; JKI: Institute for Breeding Research on Agricultural Crops, Julius Kühn-Institute; LFL: Bayerische Landesanstalt für Landwirtschaft; IBERS: Institute of Biological, Environmental & Rural Sciences, University of Aberystwyth.
Name	Type	Origin, Breeder
Armani	Variety	Germany, Saatzucht Bauer
Atego	Variety	Czech Republic, Selgen
Bison	Variety	Germany, Nordsaat
Contender	Variety	Germany, KWS Saat
Curly	Variety	Germany, Nordsaat
Delfin	Variety	Germany, Nordsaat
Dominik	Variety	Germany, Saatzucht Bauer
Flämingsfit	Variety	Germany, Lochow-Petkus
Flämingsstern	Variety	Germany, Lochow-Petkus
Gabriel	Variety	Germany, unknown
Galaxy	Variety	United Kingdom, IBERS
Husky	Variety	Germany, Nordsaat
KLAR156_Sirene_gelb	Breeding line	France, unkown
KLAR185_H10009.6.1_APR122/Galaxy	Breeding line	Germany, LFL
KLAR192_KWSContNe488JKI5055	Breeding line	Germany, JKI
KLAR226_JKI_Pm9010_7030	Breeding line	Germany, JKI
KLAR98_HSH_PanFläti_328-12	Breeding line	Germany, FZD
Magellan	Variety	Germany, KWS Saat
Lion	Variety	Germany, Nordsaat
Max	Variety	Germany, Saatzucht Bauer
NORD 15/314	Breeding line	Germany, Nordsaat
Ozon	Variety	Germany, Nordsaat
Poseidon	Variety	Germany, Nordsaat
Simon	Variety	Germany, Nordsaat
Zorro	Variety	Germany, Nordsaat

## Sheet: S2 Fungal isolates
Supplementary Table S2. Fungal isolates used in this study.
Isolate	Species	Isolated from	Location	Year
C9.3	F. poae	oat	Granskevitz, Germany	2020
B30.3	F. poae	oat	Lage-Heiden,Germany	2020
A18.7	F. poae	oat	Astrup, Germany	2020
B4.5	F. poae	oat	Lage-Heiden, Germany	2020
IPP 1646_121.2B	F. graminearum	maize	Moosham, Germany	2018
IPP 1648_235.3ac	F. graminearum	maize	Grucking, Germany	2018
IPP 1645_294.1c	F. graminearum	maize	Altötting, Germany	2018
Fg66/IAF66	F. graminearum	maize	Tulln, Austria	1990
H15-8k-6h	F. sporotrichioides	oat	Lage-Heiden, Germany	2015
H15-13k-8i	F. sporotrichioides	oat	Felsberg, Germany	2015

## Sheet: S3 Primers
Supplementary Table S3: Primers used in the different real-time PCR assays.
Target species	Primer Pair	Primer Sequence (5’-3’)	Product size [bp]	Reference
F. graminearum	Fg16N F	ACAGATGACAAGATTCAGGCACA	280	Nicholson et al., 1998
	Fg16N R	TTCTTTGACATCTGTTCAACCCA
F. sporotrichioides	Fspo	CGCACAACGCAAACTCATC	332	Wilson et al., 2004
	Flanspo	TACAAGAAGACGTGGCGATAT
F. poae	Fp82F	CAAGCAAACAGGCTCTTCACC	220	Parry and Nicholson, 1996

## Sheet: S4 RT-PCR reaction
Supplementary Table S4: Final concentrations of MgCl2, dNTP, primers and DNA Polymerase of the real-time PCR assays.
Target species	Final MgCl2 concentration [mM]	Concentration of each dNTP[µM]	Concentration of each primer [µM]	Choice of Polymerase	Choice of Reaction buffer	Polymerase concentration [U/µl]
F. graminearum	2.5	200	0.3	Hot Start Taq	Standard Taq	0.03
F. sporotrichioides	2.5	100	0.3	Taq	ThermoPol®	0.025
F. poae	2	100	0.3	Taq	ThermoPol®	0.025

## Sheet: S5 RT-PCR conditions
Supplementary Table S5: Real-time PCR conditions and detection limits of the used assays.
Target species	Initial denaturation	Denaturation	Annealing	Extension	No. of Cycles	Limit of Quantification [g DNA ul-1 Template]
F. graminearum	95°C, 120s	94°C, 30s	61°C, 30s	68°C, 30s	35	4.57 x 10-14
F. sporotrichioides	95°C, 120s	94°C, 30s	62°C, 30s	68°C,40s	35	1.37 x 10-13
F. poae	95°C, 120s	94°C, 30s	62.5°C, 30s	68°C, 35s	35	1.37 x 10-13

## Sheet: S6 Means Field trials
Supplementary Table S6: Mean fungal DNA [µg/kg] across genotypes at the three sites and two years (Wohlde (WL) ; Groß Lüsewitz (GL); Böhnshausen (BH))
Inoculum	SITE	2021	2022
FG	GL	10.6	0
FG	WL	17.5	0.4
FG	BH	6.6	0
FG	ALL	11.5667	0.133333
FP	GL	56	8.1
FP	WL	15.1	9
FP	BH	17.3	14.1
FP	ALL	29.4667	10.4
FS	GL	33.3	0.9
FS	WL	24.8	2.2
FS	BH	5.4	0.5
FS	ALL	21.1667	1.2

## Sheet: S7 Raw data Field trials
Supplementary Table S7: Fusarium DNA content [µg/kg seeds], thousand kernel weight (TKW), plant height and panicle emergence (PANE). BH: Böhnshausen; GL: Groß Lüsewitz; WL:Wohlde; FG: F. graminearum; FP: F. poae; FS: F. sporotrichioides.
Genotype_ID	Genotype_name	Replicate	Location	Year	Inoculum	DNA [µg/kg]	TKW	Plant Height [cm]	PANE [day in june]
1	Atego	1	BH	2021	FG	14.0997	29.0112
2	Curly	1	BH	2021	FG	3.21153	31.0586
3	Dominik	1	BH	2021	FG	0	33.1283
4	Flämingsfit	1	BH	2021	FG	3.34637	33.0081
5	Flämingsstern	1	BH	2021	FG	18.6322	30.7013
6	Gabriel	1	BH	2021	FG	2.70106	36.8098
7	Galaxy	1	BH	2021	FG	3.27917	36.2465
8	KLAR98	1	BH	2021	FG	3.8366	30.1139
9	Contender	1	BH	2021	FG	4.44937	36.7066
10	Ozon	1	BH	2021	FG	0	37.1672
11	Poseidon	1	BH	2021	FG	0	35.9249
12	Simon	1	BH	2021	FG	28.8731	36.3253
13	KLAR156	1	BH	2021	FG	7.06052	32.9503
14	KLAR185	1	BH	2021	FG	6.74282	33.8395
15	KLAR192	1	BH	2021	FG	14.5878	35.4277
16	Husky	1	BH	2021	FG	3.06442	32.2739
17	Zorro	1	BH	2021	FG	0	29.3846
18	KLAR226	1	BH	2021	FG	0	31.4149
19	NORD 15/314	1	BH	2021	FG	3.70628	31.902
20	Lion	1	BH	2021	FG	3.63677	32.9668
21	Delfin	1	BH	2021	FG	0	40.7309
22	Bison	1	BH	2021	FG	72.652	41.1448
23	Magellan	1	BH	2021	FG	25.5513	37.5793
24	Max	1	BH	2021	FG	0	32.9
25	Armani	1	BH	2021	FG	6.39725	37.9276
1	Atego	2	BH	2021	FG	4.70033	na
2	Curly	2	BH	2021	FG	27.0545	na
3	Dominik	2	BH	2021	FG	4.03638	na
4	Flämingsfit	2	BH	2021	FG	0	na
5	Flämingsstern	2	BH	2021	FG	3.46533	na
6	Gabriel	2	BH	2021	FG	0	na
7	Galaxy	2	BH	2021	FG	40.1006	na
8	KLAR98	2	BH	2021	FG	0	na
9	Contender	2	BH	2021	FG	1.1425	na
10	Ozon	2	BH	2021	FG	8.67857	na
11	Poseidon	2	BH	2021	FG	32.5339	na
12	Simon	2	BH	2021	FG	0	na
13	KLAR156	2	BH	2021	FG	24.1363	na
14	KLAR185	2	BH	2021	FG	0	na
15	KLAR192	2	BH	2021	FG	0	na
16	Husky	2	BH	2021	FG	0	na
17	Zorro	2	BH	2021	FG	3.33499	na
18	KLAR226	2	BH	2021	FG	1.11572	na
19	NORD 15/314	2	BH	2021	FG	0	na
20	Lion	2	BH	2021	FG	0	na
21	Delfin	2	BH	2021	FG	3.93697	na
22	Bison	2	BH	2021	FG	1.13119	na
23	Magellan	2	BH	2021	FG	22.7459	na
24	Max	2	BH	2021	FG	0	na
25	Armani	2	BH	2021	FG	6.03868	na
1	Atego	3	BH	2021	FG	3.51336	30.7059
2	Curly	3	BH	2021	FG	4.63641	33.2658
3	Dominik	3	BH	2021	FG	0	30.5222
4	Flämingsfit	3	BH	2021	FG	0	31.5122
5	Flämingsstern	3	BH	2021	FG	9.37627	30.3641
6	Gabriel	3	BH	2021	FG	3.62181	34.2165
7	Galaxy	3	BH	2021	FG	13.2342	32.3058
8	KLAR98	3	BH	2021	FG	0	27.4537
9	Contender	3	BH	2021	FG	0	36.2733
10	Ozon	3	BH	2021	FG	0	33.2964
11	Poseidon	3	BH	2021	FG	3.60808	35.3221
12	Simon	3	BH	2021	FG	0	32.4378
13	KLAR156	3	BH	2021	FG	10.8585	27.9211
14	KLAR185	3	BH	2021	FG	0	34.3229
15	KLAR192	3	BH	2021	FG	0	32.2439
16	Husky	3	BH	2021	FG	0	28.5811
17	Zorro	3	BH	2021	FG	2.5446	28.5965
18	KLAR226	3	BH	2021	FG	2.86805	30.7005
19	NORD 15/314	3	BH	2021	FG	14.0942	28.5604
20	Lion	3	BH	2021	FG	0	33.1854
21	Delfin	3	BH	2021	FG	0	33.9776
22	Bison	3	BH	2021	FG	3.8419	40.6116
23	Magellan	3	BH	2021	FG	4.54141	37.266
24	Max	3	BH	2021	FG	11.29	32.1065
25	Armani	3	BH	2021	FG	0	36.5
1	Atego	1	BH	2021	FP	15.5928	29.1962
2	Curly	1	BH	2021	FP	0	30.3711
3	Dominik	1	BH	2021	FP	35.4779	33.4037
4	Flämingsfit	1	BH	2021	FP	8.69573	32.4344
5	Flämingsstern	1	BH	2021	FP	8.88363	31.1601
6	Gabriel	1	BH	2021	FP	13.1535	34.2105
7	Galaxy	1	BH	2021	FP	41.3434	34.6597
8	KLAR98	1	BH	2021	FP	66.7834	31.4502
9	Contender	1	BH	2021	FP	3.35127	35.9726
10	Ozon	1	BH	2021	FP	3.37771	36.8339
11	Poseidon	1	BH	2021	FP	18.8023	36.9577
12	Simon	1	BH	2021	FP	3.29962	32.7822
13	KLAR156	1	BH	2021	FP	8.76518	33.555
14	KLAR185	1	BH	2021	FP	0	33.8732
15	KLAR192	1	BH	2021	FP	12.1609	36.1371
16	Husky	1	BH	2021	FP	3.39109	33.3175
17	Zorro	1	BH	2021	FP	35.1716	28.7423
18	KLAR226	1	BH	2021	FP	3.23113	31.8349
19	NORD 15/314	1	BH	2021	FP	14.0617	29.33
20	Lion	1	BH	2021	FP	24.3012	33.1863
21	Delfin	1	BH	2021	FP	9.94065	38.9722
22	Bison	1	BH	2021	FP	3.39782	44.8026
23	Magellan	1	BH	2021	FP	3.41135	33.3929
24	Max	1	BH	2021	FP	43.9859	32.3222
25	Armani	1	BH	2021	FP	0	36.7033
1	Atego	2	BH	2021	FP	17.8891	30.8026
2	Curly	2	BH	2021	FP	3.37771	32.4889
3	Dominik	2	BH	2021	FP	44.2482	33.3077
4	Flämingsfit	2	BH	2021	FP	7.53757	32.551
5	Flämingsstern	2	BH	2021	FP	24.4583	30.0461
6	Gabriel	2	BH	2021	FP	0	38.1212
7	Galaxy	2	BH	2021	FP	0	33.3038
8	KLAR98	2	BH	2021	FP	0	30.2083
9	Contender	2	BH	2021	FP	22.0214	33.0081
10	Ozon	2	BH	2021	FP	0	34.9727
11	Poseidon	2	BH	2021	FP	21.6156	33.5849
12	Simon	2	BH	2021	FP	22.9734	34.0845
13	KLAR156	2	BH	2021	FP	22.2627	32.513
14	KLAR185	2	BH	2021	FP	19.7606	32.2658
15	KLAR192	2	BH	2021	FP	10.5385	35.8402
16	Husky	2	BH	2021	FP	17.7147	30.6508
17	Zorro	2	BH	2021	FP	20.8456	29.2939
18	KLAR226	2	BH	2021	FP	42.1967	30.5053
19	NORD 15/314	2	BH	2021	FP	17.0353	26.7116
20	Lion	2	BH	2021	FP	3.23724	31.3921
21	Delfin	2	BH	2021	FP	3.38439	36.9231
22	Bison	2	BH	2021	FP	0	41.6667
23	Magellan	2	BH	2021	FP	0	33.835
24	Max	2	BH	2021	FP	40.3376	32.1359
25	Armani	2	BH	2021	FP	53.1969	35.6183
1	Atego	3	BH	2021	FP	9.39533	29.1304
2	Curly	3	BH	2021	FP	17.8827	31.2326
3	Dominik	3	BH	2021	FP	33.565	31.0733
4	Flämingsfit	3	BH	2021	FP	55.8015	33.3333
5	Flämingsstern	3	BH	2021	FP	102.208	28.5523
6	Gabriel	3	BH	2021	FP	0	36.4136
7	Galaxy	3	BH	2021	FP	16.7341	34.8703
8	KLAR98	3	BH	2021	FP	11.9931	29.5032
9	Contender	3	BH	2021	FP	3.41816	35.6688
10	Ozon	3	BH	2021	FP	19.3799	36.5758
11	Poseidon	3	BH	2021	FP	60.2633	33.8235
12	Simon	3	BH	2021	FP	13.3775	34.4789
13	KLAR156	3	BH	2021	FP	17.3529	36.7979
14	KLAR185	3	BH	2021	FP	3.38439	33.0645
15	KLAR192	3	BH	2021	FP	15.0047	36.2568
16	Husky	3	BH	2021	FP	0	33.3176
17	Zorro	3	BH	2021	FP	29.4784	28.9013
18	KLAR226	3	BH	2021	FP	10.868	29.8433
19	NORD 15/314	3	BH	2021	FP	0	27.4005
20	Lion	3	BH	2021	FP	12.2943	31.3857
21	Delfin	3	BH	2021	FP	27.2003	35.9639
22	Bison	3	BH	2021	FP	0	42.3418
23	Magellan	3	BH	2021	FP	11.7652	36.2874
24	Max	3	BH	2021	FP	34.5041	29.8317
25	Armani	3	BH	2021	FP	0	36.0405
1	Atego	1	BH	2021	FS	32.8509	31.1905
2	Curly	1	BH	2021	FS	0	33.1435
3	Dominik	1	BH	2021	FS	3.38439	33.9141
4	Flämingsfit	1	BH	2021	FS	3.40457	31.9474
5	Flämingsstern	1	BH	2021	FS	3.33171	31.047
6	Gabriel	1	BH	2021	FS	3.36444	37.8386
7	Galaxy	1	BH	2021	FS	3.33821	35.1685
8	KLAR98	1	BH	2021	FS	3.41135	28.6853
9	Contender	1	BH	2021	FS	3.37106	38.5465
10	Ozon	1	BH	2021	FS	0	36.2097
11	Poseidon	1	BH	2021	FS	3.26191	36.3977
12	Simon	1	BH	2021	FS	3.29327	35.5085
13	KLAR156	1	BH	2021	FS	3.33821	33.7864
14	KLAR185	1	BH	2021	FS	3.35784	34.0265
15	KLAR192	1	BH	2021	FS	0	38.4527
16	Husky	1	BH	2021	FS	0	31.6453
17	Zorro	1	BH	2021	FS	0	27.5046
18	KLAR226	1	BH	2021	FS	3.38439	30.3899
19	NORD 15/314	1	BH	2021	FS	3.35784	29.2063
20	Lion	1	BH	2021	FS	0	31.9951
21	Delfin	1	BH	2021	FS	3.36444	37
22	Bison	1	BH	2021	FS	0	41.0417
23	Magellan	1	BH	2021	FS	0	38.9589
24	Max	1	BH	2021	FS	0	31.9121
25	Armani	1	BH	2021	FS	3.425	40.5152
1	Atego	2	BH	2021	FS	3.425	29.5377
2	Curly	2	BH	2021	FS	3.33821	32.4594
3	Dominik	2	BH	2021	FS	3.36444	31.8519
4	Flämingsfit	2	BH	2021	FS	3.38439	33.1873
5	Flämingsstern	2	BH	2021	FS	38.0775	31.1848
6	Gabriel	2	BH	2021	FS	0	37.7143
7	Galaxy	2	BH	2021	FS	3.35784	34.233
8	KLAR98	2	BH	2021	FS	0	30.2811
9	Contender	2	BH	2021	FS	20.6397	37.7419
10	Ozon	2	BH	2021	FS	0	35.2219
11	Poseidon	2	BH	2021	FS	3.41135	34.0997
12	Simon	2	BH	2021	FS	3.39782	33.0751
13	KLAR156	2	BH	2021	FS	3.23113	34.1274
14	KLAR185	2	BH	2021	FS	0	31.4452
15	KLAR192	2	BH	2021	FS	3.40457	37.1622
16	Husky	2	BH	2021	FS	0	31.3778
17	Zorro	2	BH	2021	FS	3.28695	30.5955
18	KLAR226	2	BH	2021	FS	3.425	32.7689
19	NORD 15/314	2	BH	2021	FS	3.425	27.1397
20	Lion	2	BH	2021	FS	0	32.0628
21	Delfin	2	BH	2021	FS	3.41135	35.3521
22	Bison	2	BH	2021	FS	0	42.3511
23	Magellan	2	BH	2021	FS	0	38.814
24	Max	2	BH	2021	FS	0	31.7506
25	Armani	2	BH	2021	FS	3.41135	36.1408
1	Atego	3	BH	2021	FS	25.6462	29.3494
2	Curly	3	BH	2021	FS	3.31238	30.8726
3	Dominik	3	BH	2021	FS	3.36444	29.6089
4	Flämingsfit	3	BH	2021	FS	0	32.0051
5	Flämingsstern	3	BH	2021	FS	3.40457	28.7915
6	Gabriel	3	BH	2021	FS	3.36444	37.3626
7	Galaxy	3	BH	2021	FS	29.3495	31.9492
8	KLAR98	3	BH	2021	FS	3.39109	31.4526
9	Contender	3	BH	2021	FS	3.32524	38.9021
10	Ozon	3	BH	2021	FS	29.3418	34.5946
11	Poseidon	3	BH	2021	FS	3.425	36.0615
12	Simon	3	BH	2021	FS	0	34.1282
13	KLAR156	3	BH	2021	FS	3.36444	31.3671
14	KLAR185	3	BH	2021	FS	0	31.6169
15	KLAR192	3	BH	2021	FS	3.32524	34.9873
16	Husky	3	BH	2021	FS	3.37106	28.4804
17	Zorro	3	BH	2021	FS	3.425	30.8889
18	KLAR226	3	BH	2021	FS	3.37771	29.9565
19	NORD 15/314	3	BH	2021	FS	32.0338	27.801
20	Lion	3	BH	2021	FS	0	30.7234
21	Delfin	3	BH	2021	FS	3.35784	33.5
22	Bison	3	BH	2021	FS	3.37106	41.3293
23	Magellan	3	BH	2021	FS	26.6207	38.352
24	Max	3	BH	2021	FS	3.41816	34.0708
25	Armani	3	BH	2021	FS	21.6206	40.459
1	Atego	1	GL	2021	FG	0	29.4656	75	15
2	Curly	1	GL	2021	FG	6.91682	29.7361	80	14
3	Dominik	1	GL	2021	FG	24.6256	32.0655	85	17
4	Flämingsfit	1	GL	2021	FG	4.51068	33.0742	75	14
5	Flämingsstern	1	GL	2021	FG	24.7823	30.619	80	14
6	Gabriel	1	GL	2021	FG	18.092	35.3799	80	14
7	Galaxy	1	GL	2021	FG	0	38.9347	85	14
8	KLAR98	1	GL	2021	FG	4.35061	33.0189	80	15
9	Contender	1	GL	2021	FG	1.14022	39.9094	80	15
10	Ozon	1	GL	2021	FG	0	29.0237	80	14
11	Poseidon	1	GL	2021	FG	13.828	37.4694	85	14
12	Simon	1	GL	2021	FG	8.02524	36.2568	80	15
13	KLAR156	1	GL	2021	FG	15.3777	33	80	14
14	KLAR185	1	GL	2021	FG	4.06653	32.0253	80	16
15	KLAR192	1	GL	2021	FG	10.3776	34.129	85	14
16	Husky	1	GL	2021	FG	3.72953	31.9786	90	15
17	Zorro	1	GL	2021	FG	9.49168	29.9061	90	16
18	KLAR226	1	GL	2021	FG	0	33.5659	75	15
19	NORD 15/314	1	GL	2021	FG	0	30.4113	80	16
20	Lion	1	GL	2021	FG	1.11572	35.7025	80	17
21	Delfin	1	GL	2021	FG	9.25866	40.9699	80	15
22	Bison	1	GL	2021	FG	7.40884	41.0496	85	14
23	Magellan	1	GL	2021	FG	0	34.2547	85	15
24	Max	1	GL	2021	FG	1.11138	32.459	90	15
25	Armani	1	GL	2021	FG	0	35.7808	80	14
1	Atego	2	GL	2021	FG	1.10067	30.8451	80	15
2	Curly	2	GL	2021	FG	0	30.2154	85	14
3	Dominik	2	GL	2021	FG	23.3014	32.1277	90	15
4	Flämingsfit	2	GL	2021	FG	9.22782	32.1067	80	14
5	Flämingsstern	2	GL	2021	FG	64.0734	30.5195	70	15
6	Gabriel	2	GL	2021	FG	3.87937	36.5385	80	14
7	Galaxy	2	GL	2021	FG	60.6433	37.2958	85	14
8	KLAR98	2	GL	2021	FG	0	32.9452	80	14
9	Contender	2	GL	2021	FG	9.94526	38.8889	75	15
10	Ozon	2	GL	2021	FG	20.9399	35.8188	80	14
11	Poseidon	2	GL	2021	FG	19.4204	36.8944	90	14
12	Simon	2	GL	2021	FG	7.61682	34.1429	80	14
13	KLAR156	2	GL	2021	FG	22.0674	35.5657	85	14
14	KLAR185	2	GL	2021	FG	20.5478	31.2849	90	15
15	KLAR192	2	GL	2021	FG	16.0508	33.7719	90	16
16	Husky	2	GL	2021	FG	9.28264	33.1467	75	14
17	Zorro	2	GL	2021	FG	9.51857	29.9002	70	14
18	KLAR226	2	GL	2021	FG	14.3362	33.7624	90	15
19	NORD 15/314	2	GL	2021	FG	0	29.8775	85	15
20	Lion	2	GL	2021	FG	15.4388	34.4469	85	15
21	Delfin	2	GL	2021	FG	4.82221	40.2303	85	16
22	Bison	2	GL	2021	FG	16.1007	38.7261	80	17
23	Magellan	2	GL	2021	FG	1.14022	35.3371	85	14
24	Max	2	GL	2021	FG	16.3513	32.1614	85	15
25	Armani	2	GL	2021	FG	0	33.3022	80	17
1	Atego	3	GL	2021	FG	0	31.4248	85	15
2	Curly	3	GL	2021	FG	22.1689	29.5238	85	14
3	Dominik	3	GL	2021	FG	13.0017	32.3636	90	16
4	Flämingsfit	3	GL	2021	FG	23.2711	30.8125	80	15
5	Flämingsstern	3	GL	2021	FG	28.6086	31.733	90	16
6	Gabriel	3	GL	2021	FG	45.1843	36.5161	80	15
7	Galaxy	3	GL	2021	FG	1.11138	39.4595	85	14
8	KLAR98	3	GL	2021	FG	3.78123	30.7039	80	17
9	Contender	3	GL	2021	FG	8.83833	38.6007	80	14
10	Ozon	3	GL	2021	FG	2.89005	35.784	85	15
11	Poseidon	3	GL	2021	FG	8.21692	36.3444	90	15
12	Simon	3	GL	2021	FG	19.5727	35.566	90	16
13	KLAR156	3	GL	2021	FG	26.9526	32.9444	90	17
14	KLAR185	3	GL	2021	FG	11.4719	32.2802	90	14
15	KLAR192	3	GL	2021	FG	22.4174	36.231	90	17
16	Husky	3	GL	2021	FG	0	30.0678	90	15
17	Zorro	3	GL	2021	FG	1.13569	29.4469	90	14
18	KLAR226	3	GL	2021	FG	6.58823	33.2787	70	14
19	NORD 15/314	3	GL	2021	FG	1.11355	31.0963	90	14
20	Lion	3	GL	2021	FG	4.14468	34.9438	70	14
21	Delfin	3	GL	2021	FG	1.13119	40.6369	85	14
22	Bison	3	GL	2021	FG	0	41.5878	95	15
23	Magellan	3	GL	2021	FG	1.20852	35.3623	70	14
24	Max	3	GL	2021	FG	1.13569	33.1398	80	17
25	Armani	3	GL	2021	FG	8.58583	32.4852	80	15
1	Atego	1	GL	2021	FP	25.9826	30.9763	75	15
2	Curly	1	GL	2021	FP	24.2101	30.6585	80	14
3	Dominik	1	GL	2021	FP	277.697	31.3598	85	17
4	Flämingsfit	1	GL	2021	FP	81.808	30.5426	75	15
5	Flämingsstern	1	GL	2021	FP	48.2468	30.3333	75	15
6	Gabriel	1	GL	2021	FP	65.5393	35.654	80	14
7	Galaxy	1	GL	2021	FP	3.36444	36.7273	95	15
8	KLAR98	1	GL	2021	FP	27.6452	31.0992	80	16
9	Contender	1	GL	2021	FP	139.932	37.3941	85	15
10	Ozon	1	GL	2021	FP	115.795	34.8857	80	15
11	Poseidon	1	GL	2021	FP	29.5795	35.5802	90	16
12	Simon	1	GL	2021	FP	0	35.812	80	15
13	KLAR156	1	GL	2021	FP	17.755	34.3266	75	15
14	KLAR185	1	GL	2021	FP	30.2787	33.1933	95	14
15	KLAR192	1	GL	2021	FP	31.6126	35.8154	85	14
16	Husky	1	GL	2021	FP	308.372	31.4431	90	14
17	Zorro	1	GL	2021	FP	51.9307	28.6501	80	17
18	KLAR226	1	GL	2021	FP	17.3844	33.4254	85	14
19	NORD 15/314	1	GL	2021	FP	16.1024	28.9383	85	17
20	Lion	1	GL	2021	FP	40.2644	32.6702	95	16
21	Delfin	1	GL	2021	FP	121.125	38.8487	85	16
22	Bison	1	GL	2021	FP	22.5923	39.7992	90	14
23	Magellan	1	GL	2021	FP	0	34.4384	95	16
24	Max	1	GL	2021	FP	10.9766	32.4213	85	15
25	Armani	1	GL	2021	FP	34.267	34.9315	85	14
1	Atego	2	GL	2021	FP	52.6105	31.8697	80	17
2	Curly	2	GL	2021	FP	0	31.2694	90	14
3	Dominik	2	GL	2021	FP	26.6053	33.172	80	15
4	Flämingsfit	2	GL	2021	FP	6.03694	32.3442	85	16
5	Flämingsstern	2	GL	2021	FP	43.0249	31.6755	90	16
6	Gabriel	2	GL	2021	FP	60.1526	35.6013	85	15
7	Galaxy	2	GL	2021	FP	152.591	36.5952	80	15
8	KLAR98	2	GL	2021	FP	16.577	32.2622	80	14
9	Contender	2	GL	2021	FP	16.4285	36.0656	90	16
10	Ozon	2	GL	2021	FP	388.267	33.2353	90	17
11	Poseidon	2	GL	2021	FP	0	35.5488	95	16
12	Simon	2	GL	2021	FP	43.5351	33.7755	95	16
13	KLAR156	2	GL	2021	FP	59.6835	33.5833	80	16
14	KLAR185	2	GL	2021	FP	17.0897	32.5313	85	14
15	KLAR192	2	GL	2021	FP	109.385	34.8814	80	14
16	Husky	2	GL	2021	FP	98.8977	32.0489	85	18
17	Zorro	2	GL	2021	FP	31.4357	29.9757	75	14
18	KLAR226	2	GL	2021	FP	47.7738	34.127	90	14
19	NORD 15/314	2	GL	2021	FP	29.1638	30.4399	90	17
20	Lion	2	GL	2021	FP	57.5497	34.788	85	14
21	Delfin	2	GL	2021	FP	8.37668	40.6785	90	14
22	Bison	2	GL	2021	FP	8.53042	42.8302	90	14
23	Magellan	2	GL	2021	FP	52.3625	34.9577	90	16
24	Max	2	GL	2021	FP	62.0857	32.3483	80	14
25	Armani	2	GL	2021	FP	145.17	39.1413	85	14
1	Atego	3	GL	2021	FP	93.2778	30.8904	75	15
2	Curly	3	GL	2021	FP	0	29.0062	90	14
3	Dominik	3	GL	2021	FP	26.93	32.4286	80	17
4	Flämingsfit	3	GL	2021	FP	121.073	31.8391	70	16
5	Flämingsstern	3	GL	2021	FP	55.4315	27.6177	80	17
6	Gabriel	3	GL	2021	FP	31.2608	34.9288	80	16
7	Galaxy	3	GL	2021	FP	95.4091	37.6016	85	15
8	KLAR98	3	GL	2021	FP	19.099	32.2141	80	17
9	Contender	3	GL	2021	FP	128.746	38.676	90	16
10	Ozon	3	GL	2021	FP	8.37668	36.5125	80	15
11	Poseidon	3	GL	2021	FP	140.489	34.9226	85	16
12	Simon	3	GL	2021	FP	0	34.5103	85	14
13	KLAR156	3	GL	2021	FP	49.2531	31.7544	80	17
14	KLAR185	3	GL	2021	FP	3.30599	31.7105	90	14
15	KLAR192	3	GL	2021	FP	77.992	36.3287	80	14
16	Husky	3	GL	2021	FP	6.7221	32.8623	80	14
17	Zorro	3	GL	2021	FP	20.7084	29.5833	75	17
18	KLAR226	3	GL	2021	FP	10.0475	32.536	85	14
19	NORD 15/314	3	GL	2021	FP	3.36444	29.058	85	17
20	Lion	3	GL	2021	FP	0	34.7814	80	15
21	Delfin	3	GL	2021	FP	46.1865	38.2955	95	16
22	Bison	3	GL	2021	FP	44.1778	40.1935	80	14
23	Magellan	3	GL	2021	FP	15.275	36.2069	90	17
24	Max	3	GL	2021	FP	96.7712	31.7665	90	15
25	Armani	3	GL	2021	FP	33.1338	37.549	75	14
1	Atego	1	GL	2021	FS	45.0455	31.2376	85	15
2	Curly	1	GL	2021	FS	39.216	29.1563	85	14
3	Dominik	1	GL	2021	FS	99.9492	32.5445	80	17
4	Flämingsfit	1	GL	2021	FS	85.1482	30.184	80	15
5	Flämingsstern	1	GL	2021	FS	29.2056	28.6802	70	16
6	Gabriel	1	GL	2021	FS	70.8456	32.2826	70	14
7	Galaxy	1	GL	2021	FS	28.7517	36.5823	90	15
8	KLAR98	1	GL	2021	FS	58.5902	30.7418	75	17
9	Contender	1	GL	2021	FS	33.881	35.1667	85	15
10	Ozon	1	GL	2021	FS	22.2835	35.102	75	15
11	Poseidon	1	GL	2021	FS	0	33.8292	85	16
12	Simon	1	GL	2021	FS	24.7932	33.1316	80	15
13	KLAR156	1	GL	2021	FS	43.0353	33.1026	75	17
14	KLAR185	1	GL	2021	FS	12.6267	30.2057	90	14
15	KLAR192	1	GL	2021	FS	34.3674	35.0909	90	14
16	Husky	1	GL	2021	FS	73.5548	29.8118	85	14
17	Zorro	1	GL	2021	FS	0	28.8372	85	17
18	KLAR226	1	GL	2021	FS	32.8849	32.5448	85	14
19	NORD 15/314	1	GL	2021	FS	15.3869	30.4835	95	16
20	Lion	1	GL	2021	FS	19.6633	33.7717	90	16
21	Delfin	1	GL	2021	FS	43.3769	37.32	95	16
22	Bison	1	GL	2021	FS	35.1773	37.5503	85	14
23	Magellan	1	GL	2021	FS	14.9371	33.6872	90	16
24	Max	1	GL	2021	FS	30.2659	32.2642	80	15
25	Armani	1	GL	2021	FS	14.3292	36.6541	80	14
1	Atego	2	GL	2021	FS	3.34473	29.1343	80	17
2	Curly	2	GL	2021	FS	14.7022	28.9034	90	14
3	Dominik	2	GL	2021	FS	24.9408	30.5034	75	15
4	Flämingsfit	2	GL	2021	FS	25.3025	30.8861	80	16
5	Flämingsstern	2	GL	2021	FS	50.1145	28.4062	95	15
6	Gabriel	2	GL	2021	FS	22.3245	35.4242	85	15
7	Galaxy	2	GL	2021	FS	14.473	37.2283	70	16
8	KLAR98	2	GL	2021	FS	14.5296	32.3514	70	15
9	Contender	2	GL	2021	FS	14.975	33.6977	95	15
10	Ozon	2	GL	2021	FS	28.593	32.776	90	17
11	Poseidon	2	GL	2021	FS	22.3169	32.5	90	16
12	Simon	2	GL	2021	FS	12.0209	34.1568	90	15
13	KLAR156	2	GL	2021	FS	27.2522	32.9814	75	15
14	KLAR185	2	GL	2021	FS	23.5411	30.7463	80	14
15	KLAR192	2	GL	2021	FS	0	34.4237	70	14
16	Husky	2	GL	2021	FS	18.6816	30.0964	80	18
17	Zorro	2	GL	2021	FS	29.9664	28.8384	70	14
18	KLAR226	2	GL	2021	FS	13.6378	31.2332	80	14
19	NORD 15/314	2	GL	2021	FS	30.762	28.8537	85	16
20	Lion	2	GL	2021	FS	3.35784	34.7277	80	15
21	Delfin	2	GL	2021	FS	29.9064	38.3489	80	15
22	Bison	2	GL	2021	FS	63.4595	38.1214	85	14
23	Magellan	2	GL	2021	FS	3.35127	34.7863	85	16
24	Max	2	GL	2021	FS	0	32.0745	80	15
25	Armani	2	GL	2021	FS	24.9931	34.0882	90	14
1	Atego	3	GL	2021	FS	18.9758	29.7349	80	16
2	Curly	3	GL	2021	FS	37.2553	29.8529	85	15
3	Dominik	3	GL	2021	FS	82.0087	33.4247	85	18
4	Flämingsfit	3	GL	2021	FS	94.5647	31.6239	75	15
5	Flämingsstern	3	GL	2021	FS	34.6893	28.4938	80	16
6	Gabriel	3	GL	2021	FS	10.2576	37.1978	90	15
7	Galaxy	3	GL	2021	FS	35.3838	36.4571	80	16
8	KLAR98	3	GL	2021	FS	23.2176	31.2651	95	17
9	Contender	3	GL	2021	FS	42.1926	38.0702	90	15
10	Ozon	3	GL	2021	FS	54.0284	35.9292	80	15
11	Poseidon	3	GL	2021	FS	93.2625	32.905	85	17
12	Simon	3	GL	2021	FS	15.9779	33.3248	90	14
13	KLAR156	3	GL	2021	FS	59.0579	34.7432	75	17
14	KLAR185	3	GL	2021	FS	54.6771	32.1212	95	14
15	KLAR192	3	GL	2021	FS	37.4005	32.7492	75	14
16	Husky	3	GL	2021	FS	47.1342	30.8313	80	15
17	Zorro	3	GL	2021	FS	44.8611	28.1553	70	18
18	KLAR226	3	GL	2021	FS	3.35784	34.2239	85	14
19	NORD 15/314	3	GL	2021	FS	16.6204	28.588	90	17
20	Lion	3	GL	2021	FS	16.7206	31.9251	75	15
21	Delfin	3	GL	2021	FS	36.2316	38.9021	95	17
22	Bison	3	GL	2021	FS	93.4711	38.6957	80	14
23	Magellan	3	GL	2021	FS	28.1838	35.8757	100	16
24	Max	3	GL	2021	FS	61.3276	30.4913	90	15
25	Armani	3	GL	2021	FS	33.3434	37.592	80	14
1	Atego	1	WL	2021	FG	1.12895	31.8305
2	Curly	1	WL	2021	FG	10.6043	33.0052
3	Dominik	1	WL	2021	FG	16.3677	34.1636
4	Flämingsfit	1	WL	2021	FG	10.6106	35.0142
5	Flämingsstern	1	WL	2021	FG	36.7542	32.1037
6	Gabriel	1	WL	2021	FG	123.255	37.2556
7	Galaxy	1	WL	2021	FG	0	41.2851
8	KLAR98	1	WL	2021	FG	14.3735	32.9524
9	Contender	1	WL	2021	FG	53.1905	40.087
10	Ozon	1	WL	2021	FG	0	38.6452
11	Poseidon	1	WL	2021	FG	54.8572	38.7291
12	Simon	1	WL	2021	FG	21.3183	38.3648
13	KLAR156	1	WL	2021	FG	13.5233	38.1494
14	KLAR185	1	WL	2021	FG	17.3278	32.9851
15	KLAR192	1	WL	2021	FG	13.1143	36.2807
16	Husky	1	WL	2021	FG	7.87476	34.6316
17	Zorro	1	WL	2021	FG	1.1425	28.9545
18	KLAR226	1	WL	2021	FG	7.67299	35.479
19	NORD 15/314	1	WL	2021	FG	55.2497	32.5733
20	Lion	1	WL	2021	FG	24.0465	38.2215
21	Delfin	1	WL	2021	FG	12.5002	42.0939
22	Bison	1	WL	2021	FG	24.6547	41.9703
23	Magellan	1	WL	2021	FG	39.7089	38.7346
24	Max	1	WL	2021	FG	3.20755	35.1045
25	Armani	1	WL	2021	FG	1.12673	41.3359
1	Atego	2	WL	2021	FG	3.85876	35.072
2	Curly	2	WL	2021	FG	19.7436	33.0145
3	Dominik	2	WL	2021	FG	56.1649	35.2574
4	Flämingsfit	2	WL	2021	FG	9.75158	36.436
5	Flämingsstern	2	WL	2021	FG	13.0614	33.4036
6	Gabriel	2	WL	2021	FG	14.5725	37.5912
7	Galaxy	2	WL	2021	FG	22.1411	38.5484
8	KLAR98	2	WL	2021	FG	19.5343	32.0419
9	Contender	2	WL	2021	FG	5.10243	40.5155
10	Ozon	2	WL	2021	FG	43.7803	38.2085
11	Poseidon	2	WL	2021	FG	56.4243	40.6349
12	Simon	2	WL	2021	FG	3.51586	36.9395
13	KLAR156	2	WL	2021	FG	50.4385	38.3681
14	KLAR185	2	WL	2021	FG	20.6265	35.2941
15	KLAR192	2	WL	2021	FG	37.0641	38.2624
16	Husky	2	WL	2021	FG	1.10707	33.522
17	Zorro	2	WL	2021	FG	5.31003	30.6021
18	KLAR226	2	WL	2021	FG	3.27125	34.6032
19	NORD 15/314	2	WL	2021	FG	25.4408	32.1306
20	Lion	2	WL	2021	FG	8.52973	38.0268
21	Delfin	2	WL	2021	FG	5.74583	40.1408
22	Bison	2	WL	2021	FG	1.11138	41.6794
23	Magellan	2	WL	2021	FG	3.54591	37.25
24	Max	2	WL	2021	FG	48.6227	34.3417
25	Armani	2	WL	2021	FG	5.02555	39.1221
1	Atego	3	WL	2021	FG	5.51297	34.5955
2	Curly	3	WL	2021	FG	17.7174	34.381
3	Dominik	3	WL	2021	FG	16.8793	37.4564
4	Flämingsfit	3	WL	2021	FG	5.52305	35.9692
5	Flämingsstern	3	WL	2021	FG	38.654	32.8739
6	Gabriel	3	WL	2021	FG	4.11211	37.9608
7	Galaxy	3	WL	2021	FG	18.2973	39.0514
8	KLAR98	3	WL	2021	FG	0	33.815
9	Contender	3	WL	2021	FG	4.16944	41.6318
10	Ozon	3	WL	2021	FG	0	39.0426
11	Poseidon	3	WL	2021	FG	8.01504	40.3488
12	Simon	3	WL	2021	FG	0	39.5769
13	KLAR156	3	WL	2021	FG	1.10493	37.7441
14	KLAR185	3	WL	2021	FG	4.20771	34.4753
15	KLAR192	3	WL	2021	FG	19.8456	39
16	Husky	3	WL	2021	FG	0	32.7844
17	Zorro	3	WL	2021	FG	8.38676	31.6792
18	KLAR226	3	WL	2021	FG	3.27125	35.4303
19	NORD 15/314	3	WL	2021	FG	16.5932	32.2333
20	Lion	3	WL	2021	FG	21.8093	36.548
21	Delfin	3	WL	2021	FG	23.1971	41.6014
22	Bison	3	WL	2021	FG	26.5832	45.4651
23	Magellan	3	WL	2021	FG	3.2328	38.3803
24	Max	3	WL	2021	FG	11.353	36.9818
25	Armani	3	WL	2021	FG	4.32218	41.1638
1	Atego	1	WL	2021	FP	0	33.2039
2	Curly	1	WL	2021	FP	3.33821	30.9677
3	Dominik	1	WL	2021	FP	0	33.4936
4	Flämingsfit	1	WL	2021	FP	0	33.4366
5	Flämingsstern	1	WL	2021	FP	159.983	29.3365
6	Gabriel	1	WL	2021	FP	3.36444	39.0244
7	Galaxy	1	WL	2021	FP	3.39109	40.6645
8	KLAR98	1	WL	2021	FP	34.412	32.1684
9	Contender	1	WL	2021	FP	15.0062	39.3496
10	Ozon	1	WL	2021	FP	0	36.2222
11	Poseidon	1	WL	2021	FP	0	37.6645
12	Simon	1	WL	2021	FP	45.3944	35.1212
13	KLAR156	1	WL	2021	FP	0	34.7429
14	KLAR185	1	WL	2021	FP	3.36444	34.3734
15	KLAR192	1	WL	2021	FP	16.6761	36.7516
16	Husky	1	WL	2021	FP	3.39782	33.297
17	Zorro	1	WL	2021	FP	22.9601	29.7982
18	KLAR226	1	WL	2021	FP	0	33.7403
19	NORD 15/314	1	WL	2021	FP	17.6804	30.5352
20	Lion	1	WL	2021	FP	37.7769	35.4354
21	Delfin	1	WL	2021	FP	0	37.9706
22	Bison	1	WL	2021	FP	104.118	42.637
23	Magellan	1	WL	2021	FP	105.771	39.4277
24	Max	1	WL	2021	FP	19.4777	35.1226
25	Armani	1	WL	2021	FP	3.39782	37.7365
1	Atego	2	WL	2021	FP	8.12935	31.9783
2	Curly	2	WL	2021	FP	0	28.3942
3	Dominik	2	WL	2021	FP	0	32.6099
4	Flämingsfit	2	WL	2021	FP	0	34.9311
5	Flämingsstern	2	WL	2021	FP	0	31.9088
6	Gabriel	2	WL	2021	FP	0	37.4174
7	Galaxy	2	WL	2021	FP	0	36.6781
8	KLAR98	2	WL	2021	FP	15.9308	33.6318
9	Contender	2	WL	2021	FP	0	38.9338
10	Ozon	2	WL	2021	FP	7.38733	38.5106
11	Poseidon	2	WL	2021	FP	0	37.7612
12	Simon	2	WL	2021	FP	0	36.5875
13	KLAR156	2	WL	2021	FP	0	34.569
14	KLAR185	2	WL	2021	FP	3.37106	34.2493
15	KLAR192	2	WL	2021	FP	0	38.254
16	Husky	2	WL	2021	FP	103.169	32.8916
17	Zorro	2	WL	2021	FP	60.797	28.8262
18	KLAR226	2	WL	2021	FP	0	31.2679
19	NORD 15/314	2	WL	2021	FP	0	31.2618
20	Lion	2	WL	2021	FP	0	37.0058
21	Delfin	2	WL	2021	FP	0	37.9056
22	Bison	2	WL	2021	FP	0	41.6181
23	Magellan	2	WL	2021	FP	0	36.3174
24	Max	2	WL	2021	FP	0	34.8
25	Armani	2	WL	2021	FP	0	39.1018
1	Atego	3	WL	2021	FP	0	31.9789
2	Curly	3	WL	2021	FP	0	31.9107
3	Dominik	3	WL	2021	FP	0	33.6494
4	Flämingsfit	3	WL	2021	FP	34.5756	31.7403
5	Flämingsstern	3	WL	2021	FP	0	30.2535
6	Gabriel	3	WL	2021	FP	3.30599	40.942
7	Galaxy	3	WL	2021	FP	0	37.0684
8	KLAR98	3	WL	2021	FP	34.3854	32.5829
9	Contender	3	WL	2021	FP	125.089	39.3603
10	Ozon	3	WL	2021	FP	0	35.8255
11	Poseidon	3	WL	2021	FP	3.12125	38.2583
12	Simon	3	WL	2021	FP	0	37.1111
13	KLAR156	3	WL	2021	FP	0	35.8997
14	KLAR185	3	WL	2021	FP	0	33.8743
15	KLAR192	3	WL	2021	FP	0	35.117
16	Husky	3	WL	2021	FP	0	33.727
17	Zorro	3	WL	2021	FP	22.0176	28.0631
18	KLAR226	3	WL	2021	FP	0	31.7892
19	NORD 15/314	3	WL	2021	FP	0	30.9877
20	Lion	3	WL	2021	FP	74.9104	35
21	Delfin	3	WL	2021	FP	31.7331	39.375
22	Bison	3	WL	2021	FP	3.37106	42.2028
23	Magellan	3	WL	2021	FP	0	38.3379
24	Max	3	WL	2021	FP	0	34.8549
25	Armani	3	WL	2021	FP	0	39.7288
1	Atego	1	WL	2021	FS	94.7485	33.1778
2	Curly	1	WL	2021	FS	4.8285	30.4911
3	Dominik	1	WL	2021	FS	32.4329	34.6111
4	Flämingsfit	1	WL	2021	FS	57.5596	35.6032
5	Flämingsstern	1	WL	2021	FS	30.2634	30.9856
6	Gabriel	1	WL	2021	FS	3.31228	37.2313
7	Galaxy	1	WL	2021	FS	0	38.6552
8	KLAR98	1	WL	2021	FS	19.9781	33.934
9	Contender	1	WL	2021	FS	39.4481	37.2325
10	Ozon	1	WL	2021	FS	37.6959	38.4688
11	Poseidon	1	WL	2021	FS	53.2968	36.3467
12	Simon	1	WL	2021	FS	14.188	33.9106
13	KLAR156	1	WL	2021	FS	21.7515	35.1136
14	KLAR185	1	WL	2021	FS	21.0334	32.7273
15	KLAR192	1	WL	2021	FS	17.5692	35.5457
16	Husky	1	WL	2021	FS	41.4501	32.25
17	Zorro	1	WL	2021	FS	32.3687	28.5863
18	KLAR226	1	WL	2021	FS	15.6941	32.5187
19	NORD 15/314	1	WL	2021	FS	3.37771	30.6069
20	Lion	1	WL	2021	FS	3.36444	35.8266
21	Delfin	1	WL	2021	FS	0	40.2339
22	Bison	1	WL	2021	FS	56.4291	40.2083
23	Magellan	1	WL	2021	FS	19.0519	38.5546
24	Max	1	WL	2021	FS	11.9712	33.3618
25	Armani	1	WL	2021	FS	16.5876	38.2569
1	Atego	2	WL	2021	FS	18.0603	31.5196
2	Curly	2	WL	2021	FS	21.9678	31.7967
3	Dominik	2	WL	2021	FS	20.9484	34.4385
4	Flämingsfit	2	WL	2021	FS	35.2435	34.7215
5	Flämingsstern	2	WL	2021	FS	40.2479	31.3563
6	Gabriel	2	WL	2021	FS	3.40457	37.4184
7	Galaxy	2	WL	2021	FS	41.5354	39.1925
8	KLAR98	2	WL	2021	FS	55.5464	32.5537
9	Contender	2	WL	2021	FS	73.4385	40.4762
10	Ozon	2	WL	2021	FS	22.0986	34.191
11	Poseidon	2	WL	2021	FS	21.7508	40.3927
12	Simon	2	WL	2021	FS	45.702	35.7059
13	KLAR156	2	WL	2021	FS	3.36444	35.7412
14	KLAR185	2	WL	2021	FS	17.7082	33.5252
15	KLAR192	2	WL	2021	FS	3.35127	37.2093
16	Husky	2	WL	2021	FS	42.4457	31.7413
17	Zorro	2	WL	2021	FS	18.8644	29.0833
18	KLAR226	2	WL	2021	FS	3.32524	32.5
19	NORD 15/314	2	WL	2021	FS	53.813	29.866
20	Lion	2	WL	2021	FS	20.217	33.4174
21	Delfin	2	WL	2021	FS	53.2968	36.5301
22	Bison	2	WL	2021	FS	0	40
23	Magellan	2	WL	2021	FS	51.3194	38
24	Max	2	WL	2021	FS	28.4646	34.3539
25	Armani	2	WL	2021	FS	33.4776	39.8148
1	Atego	3	WL	2021	FS	0	35
2	Curly	3	WL	2021	FS	0	32.3467
3	Dominik	3	WL	2021	FS	38.1683	33.2992
4	Flämingsfit	3	WL	2021	FS	102.347	33.648
5	Flämingsstern	3	WL	2021	FS	17.2242	30.6297
6	Gabriel	3	WL	2021	FS	0	37.3765
7	Galaxy	3	WL	2021	FS	30.9304	37.6375
8	KLAR98	3	WL	2021	FS	33.4776	32.7136
9	Contender	3	WL	2021	FS	18.2759	39.8545
10	Ozon	3	WL	2021	FS	25.1789	37.5075
11	Poseidon	3	WL	2021	FS	31.361	38.9014
12	Simon	3	WL	2021	FS	14.3315	36.3018
13	KLAR156	3	WL	2021	FS	11.483	35.3293
14	KLAR185	3	WL	2021	FS	3.39109	32.3724
15	KLAR192	3	WL	2021	FS	19.2784	36.4907
16	Husky	3	WL	2021	FS	25.2284	31.6745
17	Zorro	3	WL	2021	FS	46.1224	28.2005
18	KLAR226	3	WL	2021	FS	3.35127	33.2507
19	NORD 15/314	3	WL	2021	FS	18.0263	30.6027
20	Lion	3	WL	2021	FS	3.425	34.2042
21	Delfin	3	WL	2021	FS	3.40457	38.8986
22	Bison	3	WL	2021	FS	14.5003	39.9674
23	Magellan	3	WL	2021	FS	11.7114	37.9887
24	Max	3	WL	2021	FS	8.20451	33.4804
25	Armani	3	WL	2021	FS	3.39109	37.5
1	Atego	1	BH	2022	FG	0	29.1898
2	Curly	1	BH	2022	FG	0	28.1638
3	Dominik	1	BH	2022	FG	0	31.6886
4	Flämingsfit	1	BH	2022	FG	0	30.3371
5	Flämingsstern	1	BH	2022	FG	0	28.5294
6	Gabriel	1	BH	2022	FG	0	32.9444
7	Galaxy	1	BH	2022	FG	0	30.9157
8	KLAR98	1	BH	2022	FG	0	31.3514
9	Contender	1	BH	2022	FG	0	37.2248
10	Ozon	1	BH	2022	FG	0	34.3377
11	Poseidon	1	BH	2022	FG	0	31.8157
12	Simon	1	BH	2022	FG	0	30.8747
13	KLAR156	1	BH	2022	FG	0	32.9962
14	KLAR185	1	BH	2022	FG	0	30.1566
15	KLAR192	1	BH	2022	FG	0	30.9115
16	Husky	1	BH	2022	FG	0	29.9529
17	Zorro	1	BH	2022	FG	0	28.0501
18	KLAR226	1	BH	2022	FG	0	30.0258
19	NORD 15/314	1	BH	2022	FG	0	27.6585
20	Lion	1	BH	2022	FG	0	33.4483
21	Delfin	1	BH	2022	FG	0	36.9075
22	Bison	1	BH	2022	FG	0	40.847
23	Magellan	1	BH	2022	FG	0	30.3417
24	Max	1	BH	2022	FG	0	31.005
25	Armani	1	BH	2022	FG	0	35.5627
1	Atego	2	BH	2022	FG	0	28.5337
2	Curly	2	BH	2022	FG	0	29.9344
3	Dominik	2	BH	2022	FG	0	30.9302
4	Flämingsfit	2	BH	2022	FG	0	31.5068
5	Flämingsstern	2	BH	2022	FG	0	28.6384
6	Gabriel	2	BH	2022	FG	0	33.3894
7	Galaxy	2	BH	2022	FG	0	35.512
8	KLAR98	2	BH	2022	FG	0	31.3235
9	Contender	2	BH	2022	FG	0	34.5143
10	Ozon	2	BH	2022	FG	0	35.8182
11	Poseidon	2	BH	2022	FG	0	36.4228
12	Simon	2	BH	2022	FG	0	32.0545
13	KLAR156	2	BH	2022	FG	0	31.6346
14	KLAR185	2	BH	2022	FG	0	28.7602
15	KLAR192	2	BH	2022	FG	0	32.5871
16	Husky	2	BH	2022	FG	0	27.7474
17	Zorro	2	BH	2022	FG	0	30.3865
18	KLAR226	2	BH	2022	FG	0	29.7872
19	NORD 15/314	2	BH	2022	FG	0	28.8146
20	Lion	2	BH	2022	FG	0	31.7561
21	Delfin	2	BH	2022	FG	0	37.4862
22	Bison	2	BH	2022	FG	0	40.1587
23	Magellan	2	BH	2022	FG	0	33.6105
24	Max	2	BH	2022	FG	0	32.2152
25	Armani	2	BH	2022	FG	0	36.7385
1	Atego	3	BH	2022	FG	0	30.2514
2	Curly	3	BH	2022	FG	0	29.9076
3	Dominik	3	BH	2022	FG	0	30.0647
4	Flämingsfit	3	BH	2022	FG	0	30.8597
5	Flämingsstern	3	BH	2022	FG	0	30.3824
6	Gabriel	3	BH	2022	FG	0	33.9071
7	Galaxy	3	BH	2022	FG	0	33.1281
8	KLAR98	3	BH	2022	FG	0	29.6344
9	Contender	3	BH	2022	FG	0	35.1414
10	Ozon	3	BH	2022	FG	0	36.8837
11	Poseidon	3	BH	2022	FG	0	37.513
12	Simon	3	BH	2022	FG	0	31.6919
13	KLAR156	3	BH	2022	FG	0	30.8431
14	KLAR185	3	BH	2022	FG	0	29.8329
15	KLAR192	3	BH	2022	FG	0	32.7945
16	Husky	3	BH	2022	FG	0	27.4877
17	Zorro	3	BH	2022	FG	0	27.4545
18	KLAR226	3	BH	2022	FG	0	32
19	NORD 15/314	3	BH	2022	FG	0	27.5463
20	Lion	3	BH	2022	FG	0	30.9138
21	Delfin	3	BH	2022	FG	0	34.8322
22	Bison	3	BH	2022	FG	0	37.8689
23	Magellan	3	BH	2022	FG	0	33.3171
24	Max	3	BH	2022	FG	0	31.0963
25	Armani	3	BH	2022	FG	0	33.2104
1	Atego	1	BH	2022	FP	10.1397	28.2151
2	Curly	1	BH	2022	FP	3.36871	28.3483
3	Dominik	1	BH	2022	FP	3.38869	30.5063
4	Flämingsfit	1	BH	2022	FP	26.2401	27.7333
5	Flämingsstern	1	BH	2022	FP	17.8333	25.4596
6	Gabriel	1	BH	2022	FP	16.1519	32.1018
7	Galaxy	1	BH	2022	FP	44.6034	27.3036
8	KLAR98	1	BH	2022	FP	3.382	29.6715
9	Contender	1	BH	2022	FP	0	33.8
10	Ozon	1	BH	2022	FP	3.3954	33.2742
11	Poseidon	1	BH	2022	FP	0	30.9368
12	Simon	1	BH	2022	FP	35.7826	30.7798
13	KLAR156	1	BH	2022	FP	3.35553	31.2958
14	KLAR185	1	BH	2022	FP	9.91005	28.5442
15	KLAR192	1	BH	2022	FP	16.6248	31.3617
16	Husky	1	BH	2022	FP	3.36211	26.1511
17	Zorro	1	BH	2022	FP	10.1864	28.5558
18	KLAR226	1	BH	2022	FP	3.37534	28.5313
19	NORD 15/314	1	BH	2022	FP	79.3774	25.7992
20	Lion	1	BH	2022	FP	3.41569	30.4141
21	Delfin	1	BH	2022	FP	19.8974	34.6849
22	Bison	1	BH	2022	FP	7.98171	36.8884
23	Magellan	1	BH	2022	FP	17.8918	30.5533
24	Max	1	BH	2022	FP	3.32947	28.4461
25	Armani	1	BH	2022	FP	3.36211	33.3612
1	Atego	2	BH	2022	FP	22.8644	28.42
2	Curly	2	BH	2022	FP	8.31866	29.3786
3	Dominik	2	BH	2022	FP	3.3954	26.9083
4	Flämingsfit	2	BH	2022	FP	31.6469	26.9461
5	Flämingsstern	2	BH	2022	FP	17.2502	26.2147
6	Gabriel	2	BH	2022	FP	30.2147	28.3981
7	Galaxy	2	BH	2022	FP	13.8271	30.7366
8	KLAR98	2	BH	2022	FP	3.40213	28.8571
9	Contender	2	BH	2022	FP	0	32.7889
10	Ozon	2	BH	2022	FP	3.4089	35.2951
11	Poseidon	2	BH	2022	FP	21.0121	28.9438
12	Simon	2	BH	2022	FP	18.4192	29.3711
13	KLAR156	2	BH	2022	FP	10.5052	27.3655
14	KLAR185	2	BH	2022	FP	3.34897	29.8321
15	KLAR192	2	BH	2022	FP	9.08232	30.8209
16	Husky	2	BH	2022	FP	3.42251	26.5185
17	Zorro	2	BH	2022	FP	10.8786	27.5096
18	KLAR226	2	BH	2022	FP	108.108	28.569
19	NORD 15/314	2	BH	2022	FP	3.42251	25.0298
20	Lion	2	BH	2022	FP	0	28.4156
21	Delfin	2	BH	2022	FP	33.8434	30.3472
22	Bison	2	BH	2022	FP	3.42251	40.1441
23	Magellan	2	BH	2022	FP	15.7028	29.3322
24	Max	2	BH	2022	FP	17.9986	27.943
25	Armani	2	BH	2022	FP	12.6807	32.8859
1	Atego	3	BH	2022	FP	3.33594	27.1906
2	Curly	3	BH	2022	FP	37.1962	30.5893
3	Dominik	3	BH	2022	FP	#VALUE!
4	Flämingsfit	3	BH	2022	FP	20.8456	29.0716
5	Flämingsstern	3	BH	2022	FP	8.55679	25.3092
6	Gabriel	3	BH	2022	FP	20.4681	33.3779
7	Galaxy	3	BH	2022	FP	0	28.6928
8	KLAR98	3	BH	2022	FP	0	27.2745
9	Contender	3	BH	2022	FP	42.6617	35.7637
10	Ozon	3	BH	2022	FP	12.592	35.2381
11	Poseidon	3	BH	2022	FP	3.4089	33.0444
12	Simon	3	BH	2022	FP	3.43622	29.3654
13	KLAR156	3	BH	2022	FP	3.38869	27.5888
14	KLAR185	3	BH	2022	FP	9.8201	28.6193
15	KLAR192	3	BH	2022	FP	3.40213	29.4423
16	Husky	3	BH	2022	FP	0	28.5391
17	Zorro	3	BH	2022	FP	61.0002	26.6184
18	KLAR226	3	BH	2022	FP	3.41569	28.4276
19	NORD 15/314	3	BH	2022	FP	9.64047	26.0121
20	Lion	3	BH	2022	FP	3.382	28.3913
21	Delfin	3	BH	2022	FP	16.618	31.681
22	Bison	3	BH	2022	FP	3.45701	36.2963
23	Magellan	3	BH	2022	FP	9.67285	31.9087
24	Max	3	BH	2022	FP	13.6928	25.3346
25	Armani	3	BH	2022	FP	3.382	31.5401
1	Atego	1	BH	2022	FS	0	26.8646
2	Curly	1	BH	2022	FS	0	29.4015
3	Dominik	1	BH	2022	FS	0	30.1742
4	Flämingsfit	1	BH	2022	FS	0	30.3538
5	Flämingsstern	1	BH	2022	FS	3.41569	28.5421
6	Gabriel	1	BH	2022	FS	0	31.4825
7	Galaxy	1	BH	2022	FS	0	33.1117
8	KLAR98	1	BH	2022	FS	0	28.5279
9	Contender	1	BH	2022	FS	0	32.2991
10	Ozon	1	BH	2022	FS	0	36.0775
11	Poseidon	1	BH	2022	FS	0	34.7505
12	Simon	1	BH	2022	FS	0	29.6774
13	KLAR156	1	BH	2022	FS	0	31.2389
14	KLAR185	1	BH	2022	FS	0	30.2105
15	KLAR192	1	BH	2022	FS	0	32.0739
16	Husky	1	BH	2022	FS	8.42282	30.524
17	Zorro	1	BH	2022	FS	0	32.0796
18	KLAR226	1	BH	2022	FS	0	30.1378
19	NORD 15/314	1	BH	2022	FS	0	27.1535
20	Lion	1	BH	2022	FS	0	33.0297
21	Delfin	1	BH	2022	FS	0	35.1049
22	Bison	1	BH	2022	FS	0	39.1765
23	Magellan	1	BH	2022	FS	0	32.5935
24	Max	1	BH	2022	FS	0	29.7317
25	Armani	1	BH	2022	FS	0	32.5341
1	Atego	2	BH	2022	FS	0	29.5543
2	Curly	2	BH	2022	FS	0	28.809
3	Dominik	2	BH	2022	FS	0	30.5339
4	Flämingsfit	2	BH	2022	FS	0	31.3753
5	Flämingsstern	2	BH	2022	FS	0	26.3333
6	Gabriel	2	BH	2022	FS	0	32.6988
7	Galaxy	2	BH	2022	FS	0	33.3333
8	KLAR98	2	BH	2022	FS	0	29.6811
9	Contender	2	BH	2022	FS	0	36.0114
10	Ozon	2	BH	2022	FS	0	33.2177
11	Poseidon	2	BH	2022	FS	0	33.4913
12	Simon	2	BH	2022	FS	0	32.3851
13	KLAR156	2	BH	2022	FS	0	31.5059
14	KLAR185	2	BH	2022	FS	0	29.5227
15	KLAR192	2	BH	2022	FS	0	33.1818
16	Husky	2	BH	2022	FS	0	28.0984
17	Zorro	2	BH	2022	FS	0	29.1683
18	KLAR226	2	BH	2022	FS	0	29.7634
19	NORD 15/314	2	BH	2022	FS	0	26.5363
20	Lion	2	BH	2022	FS	0	31.9478
21	Delfin	2	BH	2022	FS	0	36.0817
22	Bison	2	BH	2022	FS	0	38.0751
23	Magellan	2	BH	2022	FS	0	31.8026
24	Max	2	BH	2022	FS	0	31.5802
25	Armani	2	BH	2022	FS	0	33.4034
1	Atego	3	BH	2022	FS	3.42936	27.2126
2	Curly	3	BH	2022	FS	0	29.7577
3	Dominik	3	BH	2022	FS	21.6345	29.5669
4	Flämingsfit	3	BH	2022	FS	0	27.995
5	Flämingsstern	3	BH	2022	FS	0	27.7049
6	Gabriel	3	BH	2022	FS	0	33.1486
7	Galaxy	3	BH	2022	FS	0	35.0964
8	KLAR98	3	BH	2022	FS	0	30.8924
9	Contender	3	BH	2022	FS	0	37.1758
10	Ozon	3	BH	2022	FS	0	34.5383
11	Poseidon	3	BH	2022	FS	0	33.125
12	Simon	3	BH	2022	FS	0	29.335
13	KLAR156	3	BH	2022	FS	0	29.797
14	KLAR185	3	BH	2022	FS	0	29.2464
15	KLAR192	3	BH	2022	FS	0	33.1863
16	Husky	3	BH	2022	FS	0	28.234
17	Zorro	3	BH	2022	FS	0	28.6192
18	KLAR226	3	BH	2022	FS	0	29.4076
19	NORD 15/314	3	BH	2022	FS	0	27.5831
20	Lion	3	BH	2022	FS	0	30.3468
21	Delfin	3	BH	2022	FS	0	36.087
22	Bison	3	BH	2022	FS	0	38.5258
23	Magellan	3	BH	2022	FS	0	31.3225
24	Max	3	BH	2022	FS	0	30.7967
25	Armani	3	BH	2022	FS	0	34.097
1	Atego	1	GL	2022	FG	0	33.2471
2	Curly	1	GL	2022	FG	0	32.0233
3	Dominik	1	GL	2022	FG	0	33.5982
4	Flämingsfit	1	GL	2022	FG	0	34.5591
5	Flämingsstern	1	GL	2022	FG	0	33.2932
6	Gabriel	1	GL	2022	FG	0	36.8766
7	Galaxy	1	GL	2022	FG	0	38.4264
8	KLAR98	1	GL	2022	FG	0	32.583
9	Contender	1	GL	2022	FG	0	35.665
10	Ozon	1	GL	2022	FG	0	37.7728
11	Poseidon	1	GL	2022	FG	0	37.8754
12	Simon	1	GL	2022	FG	0	37.2816
13	KLAR156	1	GL	2022	FG	0	34.7942
14	KLAR185	1	GL	2022	FG	0	32.4171
15	KLAR192	1	GL	2022	FG	0	35.9553
16	Husky	1	GL	2022	FG	0	31.2399
17	Zorro	1	GL	2022	FG	0	30.746
18	KLAR226	1	GL	2022	FG	0	36.3715
19	NORD 15/314	1	GL	2022	FG	0	32.7982
20	Lion	1	GL	2022	FG	0	36.011
21	Delfin	1	GL	2022	FG	0	40
22	Bison	1	GL	2022	FG	0	41.2468
23	Magellan	1	GL	2022	FG	0	37.1429
24	Max	1	GL	2022	FG	0	34.469
25	Armani	1	GL	2022	FG	0	38.2461
1	Atego	2	GL	2022	FG	0	34.6114
2	Curly	2	GL	2022	FG	0	32.3499
3	Dominik	2	GL	2022	FG	0	35.2965
4	Flämingsfit	2	GL	2022	FG	0	34.9206
5	Flämingsstern	2	GL	2022	FG	0	33.2877
6	Gabriel	2	GL	2022	FG	0	37.2811
7	Galaxy	2	GL	2022	FG	0	37.1212
8	KLAR98	2	GL	2022	FG	0	33.6058
9	Contender	2	GL	2022	FG	0	37.2727
10	Ozon	2	GL	2022	FG	0	36.5195
11	Poseidon	2	GL	2022	FG	0	40.1691
12	Simon	2	GL	2022	FG	0	35.2941
13	KLAR156	2	GL	2022	FG	0	34.3056
14	KLAR185	2	GL	2022	FG	0	32.1429
15	KLAR192	2	GL	2022	FG	0	36.9479
16	Husky	2	GL	2022	FG	0	32.2266
17	Zorro	2	GL	2022	FG	0	29.5495
18	KLAR226	2	GL	2022	FG	0	33.0233
19	NORD 15/314	2	GL	2022	FG	0	31.4032
20	Lion	2	GL	2022	FG	0	38.0741
21	Delfin	2	GL	2022	FG	0	38.731
22	Bison	2	GL	2022	FG	0	40.1701
23	Magellan	2	GL	2022	FG	0	36.7209
24	Max	2	GL	2022	FG	0	33.8557
25	Armani	2	GL	2022	FG	0	37.5946
1	Atego	3	GL	2022	FG	0	33.8491
2	Curly	3	GL	2022	FG	0	32.0044
3	Dominik	3	GL	2022	FG	0	33.7859
4	Flämingsfit	3	GL	2022	FG	0	36.7603
5	Flämingsstern	3	GL	2022	FG	0	31.9231
6	Gabriel	3	GL	2022	FG	0	35.1652
7	Galaxy	3	GL	2022	FG	0	37.7022
8	KLAR98	3	GL	2022	FG	0	34.8329
9	Contender	3	GL	2022	FG	0	35.6169
10	Ozon	3	GL	2022	FG	0	35.9409
11	Poseidon	3	GL	2022	FG	0	38.3651
12	Simon	3	GL	2022	FG	0	32.7697
13	KLAR156	3	GL	2022	FG	0	34.5024
14	KLAR185	3	GL	2022	FG	0	31.5281
15	KLAR192	3	GL	2022	FG	0	35.458
16	Husky	3	GL	2022	FG	0	31.4376
17	Zorro	3	GL	2022	FG	0	31.0375
18	KLAR226	3	GL	2022	FG	0	33.4211
19	NORD 15/314	3	GL	2022	FG	0	31.0352
20	Lion	3	GL	2022	FG	0	37.8415
21	Delfin	3	GL	2022	FG	0	41.0733
22	Bison	3	GL	2022	FG	0	44.3046
23	Magellan	3	GL	2022	FG	0	36.4835
24	Max	3	GL	2022	FG	0	35.9146
25	Armani	3	GL	2022	FG	0	36.7123
1	Atego	1	GL	2022	FP	0	33.4294
2	Curly	1	GL	2022	FP	3.36871	30.2766
3	Dominik	1	GL	2022	FP	0	33.0819
4	Flämingsfit	1	GL	2022	FP	18.9303	34.7255
5	Flämingsstern	1	GL	2022	FP	3.35553	31.9545
6	Gabriel	1	GL	2022	FP	3.42935	34.2273
7	Galaxy	1	GL	2022	FP	10.6791	36.9713
8	KLAR98	1	GL	2022	FP	0	33.5294
9	Contender	1	GL	2022	FP	0	35.6858
10	Ozon	1	GL	2022	FP	0	39.9502
11	Poseidon	1	GL	2022	FP	0	37.746
12	Simon	1	GL	2022	FP	17.9273	35.292
13	KLAR156	1	GL	2022	FP	3.35553	34.8227
14	KLAR185	1	GL	2022	FP	3.3954	30.9417
15	KLAR192	1	GL	2022	FP	8.18817	33.6203
16	Husky	1	GL	2022	FP	9.06433	29.6188
17	Zorro	1	GL	2022	FP	0	31.1861
18	KLAR226	1	GL	2022	FP	3.382	34.4622
19	NORD 15/314	1	GL	2022	FP	8.00302	31.2864
20	Lion	1	GL	2022	FP	3.40213	35.1852
21	Delfin	1	GL	2022	FP	3.36871	40.101
22	Bison	1	GL	2022	FP	3.35553	42.6136
23	Magellan	1	GL	2022	FP	3.42251	37.663
24	Max	1	GL	2022	FP	8.83527	35.5792
25	Armani	1	GL	2022	FP	9.00566	36.8827
1	Atego	2	GL	2022	FP	9.26276	32.7119
2	Curly	2	GL	2022	FP	10.6514	30.7598
3	Dominik	2	GL	2022	FP	14.8433	32.7251
4	Flämingsfit	2	GL	2022	FP	19.9382	32.322
5	Flämingsstern	2	GL	2022	FP	15.5806	33.8955
6	Gabriel	2	GL	2022	FP	48.3507	36.1191
7	Galaxy	2	GL	2022	FP	3.38869	33.9766
8	KLAR98	2	GL	2022	FP	26.6224	30.3053
9	Contender	2	GL	2022	FP	0	37.8663
10	Ozon	2	GL	2022	FP	22.3466	38.7871
11	Poseidon	2	GL	2022	FP	9.36084	38.3554
12	Simon	2	GL	2022	FP	15.2563	34.3827
13	KLAR156	2	GL	2022	FP	3.42251	32.7511
14	KLAR185	2	GL	2022	FP	15.6617	32.2539
15	KLAR192	2	GL	2022	FP	9.03569	35
16	Husky	2	GL	2022	FP	0	29.7642
17	Zorro	2	GL	2022	FP	10.4439	29.9194
18	KLAR226	2	GL	2022	FP	0	31.7431
19	NORD 15/314	2	GL	2022	FP	3.382	29.8134
20	Lion	2	GL	2022	FP	14.2707	36.276
21	Delfin	2	GL	2022	FP	15.6116	38.6126
22	Bison	2	GL	2022	FP	35.8061	40.6349
23	Magellan	2	GL	2022	FP	3.37534	37.4036
24	Max	2	GL	2022	FP	3.382	33.4793
25	Armani	2	GL	2022	FP	3.37534	37.5676
1	Atego	3	GL	2022	FP	15.5497	31.9238
2	Curly	3	GL	2022	FP	3.34245	28.8221
3	Dominik	3	GL	2022	FP	0	33.3888
4	Flämingsfit	3	GL	2022	FP	3.42925	34.4522
5	Flämingsstern	3	GL	2022	FP	8.06027	31.26
6	Gabriel	3	GL	2022	FP	3.41569	36.6168
7	Galaxy	3	GL	2022	FP	3.36211	36.6456
8	KLAR98	3	GL	2022	FP	0	32.5926
9	Contender	3	GL	2022	FP	3.36211	34.0564
10	Ozon	3	GL	2022	FP	3.42935	37.4186
11	Poseidon	3	GL	2022	FP	10.533	38.2886
12	Simon	3	GL	2022	FP	3.42935	33.7097
13	KLAR156	3	GL	2022	FP	8.17769	32.8608
14	KLAR185	3	GL	2022	FP	13.8735	30.5531
15	KLAR192	3	GL	2022	FP	3.382	34.3717
16	Husky	3	GL	2022	FP	3.3954	29.2698
17	Zorro	3	GL	2022	FP	28.3172	32.0199
18	KLAR226	3	GL	2022	FP	3.42251	32.7298
19	NORD 15/314	3	GL	2022	FP	8.97664	29.3333
20	Lion	3	GL	2022	FP	3.38869	36.6821
21	Delfin	3	GL	2022	FP	12.8986	42.0519
22	Bison	3	GL	2022	FP	3.382	42.0955
23	Magellan	3	GL	2022	FP	0	37.0833
24	Max	3	GL	2022	FP	3.38869	33.4141
25	Armani	3	GL	2022	FP	15.8685	36.3754
1	Atego	1	GL	2022	FS	0	31.8803
2	Curly	1	GL	2022	FS	0	30.3913
3	Dominik	1	GL	2022	FS	0	33.4858
4	Flämingsfit	1	GL	2022	FS	3.42251	31.8427
5	Flämingsstern	1	GL	2022	FS	0	34.1955
6	Gabriel	1	GL	2022	FS	0	37.8075
7	Galaxy	1	GL	2022	FS	0	37.4773
8	KLAR98	1	GL	2022	FS	0	34.6252
9	Contender	1	GL	2022	FS	0	38.5965
10	Ozon	1	GL	2022	FS	0	37.836
11	Poseidon	1	GL	2022	FS	0	39.5897
12	Simon	1	GL	2022	FS	0	34.1455
13	KLAR156	1	GL	2022	FS	0	34.6567
14	KLAR185	1	GL	2022	FS	0	32.2366
15	KLAR192	1	GL	2022	FS	0	35.4639
16	Husky	1	GL	2022	FS	0	30.6032
17	Zorro	1	GL	2022	FS	0	30.5098
18	KLAR226	1	GL	2022	FS	0	34.9783
19	NORD 15/314	1	GL	2022	FS	0	33.3565
20	Lion	1	GL	2022	FS	0	36.4091
21	Delfin	1	GL	2022	FS	0	41.2022
22	Bison	1	GL	2022	FS	0	41.2195
23	Magellan	1	GL	2022	FS	0	36.5285
24	Max	1	GL	2022	FS	0	34.3128
25	Armani	1	GL	2022	FS	0	38.0928
1	Atego	2	GL	2022	FS	0	32.7841
2	Curly	2	GL	2022	FS	0	30.3457
3	Dominik	2	GL	2022	FS	0	34.0053
4	Flämingsfit	2	GL	2022	FS	0	34.4952
5	Flämingsstern	2	GL	2022	FS	0	32.7925
6	Gabriel	2	GL	2022	FS	0	35.5901
7	Galaxy	2	GL	2022	FS	0	35.8924
8	KLAR98	2	GL	2022	FS	0	31.7742
9	Contender	2	GL	2022	FS	0	39.1404
10	Ozon	2	GL	2022	FS	0	38.254
11	Poseidon	2	GL	2022	FS	0	38.3333
12	Simon	2	GL	2022	FS	0	35.5054
13	KLAR156	2	GL	2022	FS	0	35.0256
14	KLAR185	2	GL	2022	FS	0	30.8263
15	KLAR192	2	GL	2022	FS	0	35.6725
16	Husky	2	GL	2022	FS	0	29.7037
17	Zorro	2	GL	2022	FS	0	30.5495
18	KLAR226	2	GL	2022	FS	0	32.3928
19	NORD 15/314	2	GL	2022	FS	0	30.6618
20	Lion	2	GL	2022	FS	0	36.5229
21	Delfin	2	GL	2022	FS	0	39.2115
22	Bison	2	GL	2022	FS	0	38.564
23	Magellan	2	GL	2022	FS	0	37.199
24	Max	2	GL	2022	FS	0	34.3172
25	Armani	2	GL	2022	FS	0	37.5134
1	Atego	3	GL	2022	FS	0	32.4124
2	Curly	3	GL	2022	FS	0	31.8854
3	Dominik	3	GL	2022	FS	9.86062	34.3006
4	Flämingsfit	3	GL	2022	FS	0	33.1317
5	Flämingsstern	3	GL	2022	FS	0	32.7232
6	Gabriel	3	GL	2022	FS	0	36.7876
7	Galaxy	3	GL	2022	FS	0
8	KLAR98	3	GL	2022	FS	0	32.259
9	Contender	3	GL	2022	FS	0	36.7778
10	Ozon	3	GL	2022	FS	0	38.7089
11	Poseidon	3	GL	2022	FS	0	39.715
12	Simon	3	GL	2022	FS	0	33.2258
13	KLAR156	3	GL	2022	FS	0	34.427
14	KLAR185	3	GL	2022	FS	0	32.0042
15	KLAR192	3	GL	2022	FS	0	33.7232
16	Husky	3	GL	2022	FS	0	30.7216
17	Zorro	3	GL	2022	FS	0	30.4035
18	KLAR226	3	GL	2022	FS	0	33.8889
19	NORD 15/314	3	GL	2022	FS	0	31.3386
20	Lion	3	GL	2022	FS	0	35.8795
21	Delfin	3	GL	2022	FS	0	40.5333
22	Bison	3	GL	2022	FS	55.5704	39.8786
23	Magellan	3	GL	2022	FS	0	36.9783
24	Max	3	GL	2022	FS	0	35.2835
25	Armani	3	GL	2022	FS	0	35.8
2	Curly	1	WL	2022	FG	0	30.36
3	Dominik	1	WL	2022	FG	0	32.9
7	Galaxy	1	WL	2022	FG	0	37.27
11	Poseidon	1	WL	2022	FG	0	37.12
12	Simon	1	WL	2022	FG	0	34.81
14	KLAR185	1	WL	2022	FG	0	31.16
15	KLAR192	1	WL	2022	FG	0	36.46
16	Husky	1	WL	2022	FG	0	32.77
17	Zorro	1	WL	2022	FG	0	31.59
18	KLAR226	1	WL	2022	FG	0	32.72
19	NORD 15/314	1	WL	2022	FG	0	30.73
23	Magellan	1	WL	2022	FG	0	33.14
23	Magellan	1	WL	2022	FG	0	35.13
23	Magellan	1	WL	2022	FG	0	33.42
23	Magellan	1	WL	2022	FG	0	35.84
23	Magellan	1	WL	2022	FG	0	37.19
23	Magellan	1	WL	2022	FG	0	36.65
23	Magellan	1	WL	2022	FG	0	36.65
23	Magellan	1	WL	2022	FG	0	35.11
23	Magellan	1	WL	2022	FG	0	36.08
23	Magellan	1	WL	2022	FG	0	36.39
24	Max	1	WL	2022	FG	0	31.79
3	Dominik	2	WL	2022	FG	0	32.24
4	Flämingsfit	2	WL	2022	FG	0	34.33
5	Flämingsstern	2	WL	2022	FG	0	31.47
5	Flämingsstern	2	WL	2022	FG	0	30.21
6	Gabriel	2	WL	2022	FG	0	34.91
8	KLAR98	2	WL	2022	FG	0	34.12
10	Ozon	2	WL	2022	FG	0	38.23
10	Ozon	2	WL	2022	FG	0	37.51
11	Poseidon	2	WL	2022	FG	0	39.06
12	Simon	2	WL	2022	FG	0	33.16
15	KLAR192	2	WL	2022	FG	0	35.02
17	Zorro	2	WL	2022	FG	0	30.44
18	KLAR226	2	WL	2022	FG	0	33.96
19	NORD 15/314	2	WL	2022	FG	0	27.39
20	Lion	2	WL	2022	FG	0	35.28
21	Delfin	2	WL	2022	FG	0	39.15
22	Bison	2	WL	2022	FG	0	40.34
22	Bison	2	WL	2022	FG	0	39.48
23	Magellan	2	WL	2022	FG	0	34.8
1	Atego	3	WL	2022	FG	0	31.42
2	Curly	3	WL	2022	FG	0	31.5
2	Curly	3	WL	2022	FG	0	31.45
4	Flämingsfit	3	WL	2022	FG	0	34.7
6	Gabriel	3	WL	2022	FG	0	35.04
7	Galaxy	3	WL	2022	FG	0	34.15
7	Galaxy	3	WL	2022	FG	0	36.33
8	KLAR98	3	WL	2022	FG	0	32.86
12	Simon	3	WL	2022	FG	0	33.89
13	KLAR156	3	WL	2022	FG	0	33.82
14	KLAR185	3	WL	2022	FG	0	31.04
14	KLAR185	3	WL	2022	FG	0	31.02
16	Husky	3	WL	2022	FG	0	33.17
17	Zorro	3	WL	2022	FG	0	30.75
19	NORD 15/314	3	WL	2022	FG	0	30.61
21	Delfin	3	WL	2022	FG	0	38.29
24	Max	3	WL	2022	FG	0	31.89
24	Max	3	WL	2022	FG	0	31.92
25	Armani	3	WL	2022	FG	0	36.29
2	Curly	1	WL	2022	FP	9.50214	31.19
3	Dominik	1	WL	2022	FP	3.36211	32.56
11	Poseidon	1	WL	2022	FP	7.24048	34.89
12	Simon	1	WL	2022	FP	3.42251	33.95
14	KLAR185	1	WL	2022	FP	7.57995	33.31
15	KLAR192	1	WL	2022	FP	0	35.98
16	Husky	1	WL	2022	FP	3.38869	30.82
17	Zorro	1	WL	2022	FP	8.99218	31.02
18	KLAR226	1	WL	2022	FP	10.6047	32.24
19	NORD 15/314	1	WL	2022	FP	0	31.2
23	Magellan	1	WL	2022	FP	3.36872	35.28
23	Magellan	1	WL	2022	FP	0	35.49
23	Magellan	1	WL	2022	FP	0	36.07
23	Magellan	1	WL	2022	FP	0	35.7
23	Magellan	1	WL	2022	FP	11.5992	35.92
23	Magellan	1	WL	2022	FP	0	34.61
23	Magellan	1	WL	2022	FP	7.42525	33.75
23	Magellan	1	WL	2022	FP	11.1604	33.72
23	Magellan	1	WL	2022	FP	7.49471	35.43
23	Magellan	1	WL	2022	FP	9.8497	37.17
24	Max	1	WL	2022	FP	0	34.01
4	Flämingsfit	2	WL	2022	FP	3.42936	35.27
5	Flämingsstern	2	WL	2022	FP	0	32.12
5	Flämingsstern	2	WL	2022	FP	15.0725	32.84
6	Gabriel	2	WL	2022	FP	0	36.38
6	Gabriel	2	WL	2022	FP	3.4089	36.2
10	Ozon	2	WL	2022	FP	3.36211	37.11
10	Ozon	2	WL	2022	FP	3.41569	37.69
12	Simon	2	WL	2022	FP	3.3954	33.74
13	KLAR156	2	WL	2022	FP	7.62091	33.33
15	KLAR192	2	WL	2022	FP	10.4496	35.17
17	Zorro	2	WL	2022	FP	7.61539	31
18	KLAR226	2	WL	2022	FP	9.57233	32.89
20	Lion	2	WL	2022	FP	25.4831	33.09
20	Lion	2	WL	2022	FP	0	35.71
21	Delfin	2	WL	2022	FP	3.3954	38.79
21	Delfin	2	WL	2022	FP	27.1615	36.49
22	Bison	2	WL	2022	FP	8.46415	42.26
22	Bison	2	WL	2022	FP	7.88837	40.35
23	Magellan	2	WL	2022	FP	0	37.41
1	Atego	3	WL	2022	FP	14.8042	33.27
4	Flämingsfit	3	WL	2022	FP	34.3218	34.67
5	Flämingsstern	3	WL	2022	FP	34.3447	31.89
6	Gabriel	3	WL	2022	FP	0	35.15
7	Galaxy	3	WL	2022	FP	9.47679	35.79
7	Galaxy	3	WL	2022	FP	9.17995	35.48
8	KLAR98	3	WL	2022	FP	20.1793	34.53
8	KLAR98	3	WL	2022	FP	23.2186	33.93
10	Ozon	3	WL	2022	FP	15.2141	38.24
13	KLAR156	3	WL	2022	FP	3.40214	33.64
14	KLAR185	3	WL	2022	FP	15.8332	29.93
14	KLAR185	3	WL	2022	FP	10.0144	31.61
16	Husky	3	WL	2022	FP	9.7128	31.18
17	Zorro	3	WL	2022	FP	13.3013	31.87
18	KLAR226	3	WL	2022	FP	7.43558	32.63
19	NORD 15/314	3	WL	2022	FP	3.40214	30.93
21	Delfin	3	WL	2022	FP	3.38201	37.9
24	Max	3	WL	2022	FP	3.41569	34.44
24	Max	3	WL	2022	FP	17.3648	32.83
25	Armani	3	WL	2022	FP	53.9035	37.13
25	Armani	3	WL	2022	FP	3.42936	36.98
1	Atego	1	WL	2022	FS	0	31.57
3	Dominik	1	WL	2022	FS	0	32.97
4	Flämingsfit	1	WL	2022	FS	3.42936	33.96
11	Poseidon	1	WL	2022	FS	0	35.22
13	KLAR156	1	WL	2022	FS	0	32.34
15	KLAR192	1	WL	2022	FS	0	35.01
16	Husky	1	WL	2022	FS	26.3572	31.74
22	Bison	1	WL	2022	FS	0	40.45
23	Magellan	1	WL	2022	FS	0	36.83
23	Magellan	1	WL	2022	FS	13.0347	34.78
23	Magellan	1	WL	2022	FS	0	34.98
23	Magellan	1	WL	2022	FS	9.40029	36.13
23	Magellan	1	WL	2022	FS	0	37.28
23	Magellan	1	WL	2022	FS	6.47884	35.5
23	Magellan	1	WL	2022	FS	0	36.26
23	Magellan	1	WL	2022	FS	13.1509	35.84
23	Magellan	1	WL	2022	FS	3.37535	37.22
23	Magellan	1	WL	2022	FS	0	34.12
23	Magellan	1	WL	2022	FS	0	36.46
23	Magellan	1	WL	2022	FS	0	34.11
23	Magellan	1	WL	2022	FS	0	35.97
1	Atego	2	WL	2022	FS	3.3954	32.31
2	Curly	2	WL	2022	FS	3.4089	33.17
2	Curly	2	WL	2022	FS	0	31.22
4	Flämingsfit	2	WL	2022	FS	0	34.28
6	Gabriel	2	WL	2022	FS	3.42251	35.18
7	Galaxy	2	WL	2022	FS	0	34.88
7	Galaxy	2	WL	2022	FS	0	34.65
8	KLAR98	2	WL	2022	FS	3.40214	32.31
10	Ozon	2	WL	2022	FS	18.7741	38.3
12	Simon	2	WL	2022	FS	0	33.76
14	KLAR185	2	WL	2022	FS	0	32.41
16	Husky	2	WL	2022	FS	0	32.52
17	Zorro	2	WL	2022	FS	0	31.77
18	KLAR226	2	WL	2022	FS	0	33.89
19	NORD 15/314	2	WL	2022	FS	0	31.36
21	Delfin	2	WL	2022	FS	0	38.58
24	Max	2	WL	2022	FS	0	32.39
24	Max	2	WL	2022	FS	0	31.75
25	Armani	2	WL	2022	FS	0	35.14
3	Dominik	3	WL	2022	FS	3.40214	31.66
4	Flämingsfit	3	WL	2022	FS	0	33.06
5	Flämingsstern	3	WL	2022	FS	0	30.19
5	Flämingsstern	3	WL	2022	FS	0	33.68
6	Gabriel	3	WL	2022	FS	0	34.59
8	KLAR98	3	WL	2022	FS	0	33.3
10	Ozon	3	WL	2022	FS	0	39.35
10	Ozon	3	WL	2022	FS	0	37.77
11	Poseidon	3	WL	2022	FS	0	38.76
12	Simon	3	WL	2022	FS	0	34.69
13	KLAR156	3	WL	2022	FS	0	33.65
15	KLAR192	3	WL	2022	FS	0	36.92
17	Zorro	3	WL	2022	FS	3.38869	31.34
18	KLAR226	3	WL	2022	FS	0	34.93
18	KLAR226	3	WL	2022	FS	3.38869	34.88
19	NORD 15/314	3	WL	2022	FS	0	30.12
20	Lion	3	WL	2022	FS	0	35.28
20	Lion	3	WL	2022	FS	0	35.75
21	Delfin	3	WL	2022	FS	0	37.88
21	Delfin	3	WL	2022	FS	0	38.29
22	Bison	3	WL	2022	FS	3.41569	41.12
22	Bison	3	WL	2022	FS	0	41.97
25	Armani	3	WL	2022	FS	3.41569	37.09

## Sheet: S8 Raw data trichomes
Supplementary Table S8: Trichome quantification data [sqcm-1]
Year	Location	Genotype	Organ	Husk no.	large	medium	small
2022	field	Magellan	Lemma	1	13.973	57.2162	17.5676
2022	field	Magellan	Lemma	2	11.7027	82.8919	13.5135
2022	field	Magellan	Lemma	3	4.05405	76.5676	13.973
2022	field	Magellan	Lemma	4	5.86486	56.2973	15.7568
2022	field	Magellan	Lemma	5	2.24324	73.4324	16.6757
2022	field	Magellan	Lemma	6	7.64865	78.8378	12.6216
2022	field	Magellan	Palea	1	1.81081	58.5676	5.86486
2022	field	Magellan	Palea	2	0	36.027	6.75676
2022	field	Magellan	Palea	3	0.891892	51.8108	3.16216
2022	field	Magellan	Palea	4	0	43.7027	16.2162
2022	field	Magellan	Palea	5	1.81081	48.1892	5.40541
2022	field	Magellan	Palea	6	0	54.0541	10.3514
2022	field	Armani	Lemma	1	7.64865	76.5676	19.3784
2022	field	Armani	Lemma	2	6.2973	44.5946	9
2022	field	Armani	Lemma	3	3.59459	52.2432	11.2703
2022	field	Armani	Lemma	4	5.40541	51.3514	16.2162
2022	field	Armani	Lemma	5	5.40541	45.0541	9.91892
2022	field	Armani	Lemma	6	4.51351	62.6216	14.4054
2022	field	Armani	Palea	1	0	35.5946	7.64865
2022	field	Armani	Palea	2	0	19.8108	11.2703
2022	field	Armani	Palea	3	0.891892	47.2973	4.51351
2022	field	Armani	Palea	4	1.35135	30.6216	7.21622
2022	field	Armani	Palea	5	0.459459	31.5405	16.2162
2022	field	Armani	Palea	6	0	46.8378	15.7568
2022	field	Atego	Lemma	1	1.81081	36.027	12.1622
2022	field	Atego	Lemma	2	0	18.027	11.2703
2022	field	Atego	Lemma	3	0.459459	31.0811	17.1081
2022	field	Atego	Lemma	4	0.459459	29.2703	11.2703
2022	field	Atego	Lemma	5	1.35135	27.027	17.1081
2022	field	Atego	Lemma	6	0	25.6757	14.4054
2022	field	Atego	Palea	1	0	4.05405	5.86486
2022	field	Atego	Palea	2	0	10.3514	9.91892
2022	field	Atego	Palea	3	0	5.86486	10.3514
2022	field	Atego	Palea	4	0	9	7.64865
2022	field	Atego	Palea	5	0	7.21622	13.0541
2022	field	Atego	Palea	6	0	13.0541	8.56757
2022	field	Bison	Lemma	1	7.64865	68.027	13.0541
2022	field	Bison	Lemma	2	8.56757	73.8649	20.7297
2022	field	Bison	Lemma	3	9	68.4595	10.3514
2022	field	Bison	Lemma	4	1.81081	78.8378	22.5135
2022	field	Bison	Lemma	5	4.51351	68.4595	27.4865
2022	field	Bison	Lemma	6	4.94595	45.9459	18.4595
2022	field	Bison	Palea	1	0.459459	33.3243	10.3514
2022	field	Bison	Palea	2	0	41	12.1622
2022	field	Bison	Palea	3	0	32.8919	12.6216
2022	field	Bison	Palea	4	0	42.7838	17.1081
2022	field	Bison	Palea	5	0	48.6486	12.6216
2022	field	Bison	Palea	6	0	31.5405	13.0541
2022	field	Contender	Lemma	1	13.973	78.8378	7.64865
2022	field	Contender	Lemma	2	15.7568	50	9.91892
2022	field	Contender	Lemma	3	14.4054	67.1081	12.1622
2022	field	Contender	Lemma	4	6.2973	46.8378	6.2973
2022	field	Contender	Lemma	5	11.7027	62.1622	11.2703
2022	field	Contender	Lemma	6	10.8108	73.4324	13.5135
2022	field	Contender	Palea	1	1.81081	55.4054	12.6216
2022	field	Contender	Palea	2	0.891892	38.2973	15.7568
2022	field	Contender	Palea	3	0.459459	45.9459	11.2703
2022	field	Contender	Palea	4	0.459459	40.5405	15.3243
2022	field	Contender	Palea	5	0.891892	33.7838	18.027
2022	field	Contender	Palea	6	0.459459	35.1351	22.5135
2022	field	Curly	Lemma	1	0.459459	24.3243	13.5135
2022	field	Curly	Lemma	2	0.459459	22.0811	17.5676
2022	field	Curly	Lemma	3	0	26.5676	14.4054
2022	field	Curly	Lemma	4	0	20.7297	19.3784
2022	field	Curly	Lemma	5	1.35135	31.5405	23.8649
2022	field	Curly	Lemma	6	0	23.4324	18.4595
2022	field	Curly	Palea	1	0	6.75676	8.56757
2022	field	Curly	Palea	2	0	13.5135	4.51351
2022	field	Curly	Palea	3	0	9.45946	4.51351
2022	field	Curly	Palea	4	0	13.0541	3.59459
2022	field	Curly	Palea	5	0	12.6216	4.05405
2022	field	Curly	Palea	6	0	12.6216	1.81081
2022	field	Delfin	Lemma	1	6.75676	72.973	12.1622
2022	field	Delfin	Lemma	2	4.51351	76.5676	12.6216
2022	field	Delfin	Lemma	3	6.2973	74.7838	10.8108
2022	field	Delfin	Lemma	4	2.24324	68.4595	16.2162
2022	field	Delfin	Lemma	5	4.05405	59.4595	12.6216
2022	field	Delfin	Lemma	6	3.16216	68.027	10.8108
2022	field	Delfin	Palea	1	0	41	8.10811
2022	field	Delfin	Palea	2	0	43.2432	9.45946
2022	field	Delfin	Palea	3	0	35.5946	13.5135
2022	field	Delfin	Palea	4	0.891892	36.9459	15.7568
2022	field	Delfin	Palea	5	0	30.1892	18.9189
2022	field	Delfin	Palea	6	0	34.6757	14.8649
2022	field	Dominik	Lemma	1	4.51351	50	11.7027
2022	field	Dominik	Lemma	2	2.7027	47.7568	9.45946
2022	field	Dominik	Lemma	3	4.05405	59	13.5135
2022	field	Dominik	Lemma	4	4.94595	53.1622	18.4595
2022	field	Dominik	Lemma	5	3.59459	42.3514	11.2703
2022	field	Dominik	Lemma	6	4.51351	32.8919	7.64865
2022	field	Dominik	Palea	1	0.459459	22.0811	16.2162
2022	field	Dominik	Palea	2	0.459459	35.1351	11.2703
2022	field	Dominik	Palea	3	0	34.2432	18.027
2022	field	Dominik	Palea	4	0	29.7297	19.3784
2022	field	Dominik	Palea	5	0	38.2973	13.5135
2022	field	Dominik	Palea	6	0	25.2162	13.5135
2022	field	Flämingsfit	Lemma	1	0	43.2432	18.027
2022	field	Flämingsfit	Lemma	2	0.891892	64.8649	25.2162
2022	field	Flämingsfit	Lemma	3	0	66.6757	20.2703
2022	field	Flämingsfit	Lemma	4	3.59459	59.4595	8.10811
2022	field	Flämingsfit	Lemma	5	0.891892	42.3514	22.5135
2022	field	Flämingsfit	Lemma	6	0	48.6486	24.3243
2022	field	Flämingsfit	Palea	1	0	26.5676	8.56757
2022	field	Flämingsfit	Palea	2	0	27.4865	14.4054
2022	field	Flämingsfit	Palea	3	0	22.0811	11.7027
2022	field	Flämingsfit	Palea	4	0	25.2162	11.7027
2022	field	Flämingsfit	Palea	5	0	27.4865	11.7027
2022	field	Flämingsfit	Palea	6	0	29.7297	8.56757
2022	field	Flämingsstern	Lemma	1	2.24324	88.2973	10.3514
2022	field	Flämingsstern	Lemma	2	0.891892	56.7568	12.6216
2022	field	Flämingsstern	Lemma	3	4.51351	63.0541	10.8108
2022	field	Flämingsstern	Lemma	4	2.24324	77.4865	11.2703
2022	field	Flämingsstern	Lemma	5	2.7027	50.8919	19.8108
2022	field	Flämingsstern	Lemma	6	0.891892	69.8108	19.8108
2022	field	Flämingsstern	Palea	1	0	23.4324	7.21622
2022	field	Flämingsstern	Palea	2	0	37.3784	9
2022	field	Flämingsstern	Palea	3	0	22.5135	8.10811
2022	field	Flämingsstern	Palea	4	0	23.4324	9.45946
2022	field	Flämingsstern	Palea	5	0	27.4865	8.10811
2022	field	Flämingsstern	Palea	6	0	18.027	7.21622
2022	field	Gabriel	Lemma	1	9.91892	75.6757	17.5676
2022	field	Gabriel	Lemma	2	8.56757	63.973	14.8649
2022	field	Gabriel	Lemma	3	11.7027	66.6757	17.5676
2022	field	Gabriel	Lemma	4	15.3243	65.3243	10.8108
2022	field	Gabriel	Lemma	5	7.21622	65.7568	20.7297
2022	field	Gabriel	Lemma	6	4.94595	68.4595	15.7568
2022	field	Gabriel	Palea	1	2.24324	39.1892	10.3514
2022	field	Gabriel	Palea	2	0.459459	24.7838	13.973
2022	field	Gabriel	Palea	3	0	38.2973	24.3243
2022	field	Gabriel	Palea	4	3.59459	45.0541	17.5676
2022	field	Gabriel	Palea	5	0.459459	37.8378	11.2703
2022	field	Gabriel	Palea	6	0	39.1892	21.1622
2022	field	Galaxy	Lemma	1	1.81081	48.1892	11.7027
2022	field	Galaxy	Lemma	2	2.24324	48.6486	16.6757
2022	field	Galaxy	Lemma	3	2.24324	54.0541	9
2022	field	Galaxy	Lemma	4	0.459459	35.5946	7.64865
2022	field	Galaxy	Lemma	5	3.16216	43.2432	17.1081
2022	field	Galaxy	Lemma	6	0.459459	49.5405	10.8108
2022	field	Galaxy	Palea	1	0	30.1892	11.7027
2022	field	Galaxy	Palea	2	0	30.1892	5.86486
2022	field	Galaxy	Palea	3	0	32.4324	9.91892
2022	field	Galaxy	Palea	4	0	37.8378	14.8649
2022	field	Galaxy	Palea	5	0	26.1351	13.0541
2022	field	Galaxy	Palea	6	0	34.6757	15.3243
2022	field	Husky	Lemma	1	0	42.3514	27.027
2022	field	Husky	Lemma	2	0	38.2973	30.1892
2022	field	Husky	Lemma	3	0	42.7838	32.4324
2022	field	Husky	Lemma	4	1.35135	44.1351	28.8378
2022	field	Husky	Lemma	5	0.459459	41	37.3784
2022	field	Husky	Lemma	6	0.459459	44.1351	27.9189
2022	field	Husky	Palea	1	0	13.973	9.91892
2022	field	Husky	Palea	2	0	13.0541	13.973
2022	field	Husky	Palea	3	0	9.45946	9
2022	field	Husky	Palea	4	0	14.4054	18.027
2022	field	Husky	Palea	5	0	14.4054	12.1622
2022	field	Husky	Palea	6	0	20.7297	12.6216
2022	field	KLAR156	Lemma	1	6.2973	92.3514	10.8108
2022	field	KLAR156	Lemma	2	9.45946	85.1351	7.64865
2022	field	KLAR156	Lemma	3	9.91892	74.7838	9.45946
2022	field	KLAR156	Lemma	4	8.56757	87.8378	9.45946
2022	field	KLAR156	Lemma	5	9	73.4324	6.2973
2022	field	KLAR156	Lemma	6	10.3514	82.8919	8.10811
2022	field	KLAR156	Palea	1	0	50.8919	14.4054
2022	field	KLAR156	Palea	2	0	54.5135	17.5676
2022	field	KLAR156	Palea	3	0	46.4054	17.5676
2022	field	KLAR156	Palea	4	0	51.3514	13.5135
2022	field	KLAR156	Palea	5	0	58.5676	7.64865
2022	field	KLAR156	Palea	6	0.459459	49.1081	19.8108
2022	field	KLAR185	Lemma	1	4.05405	63.5135	13.973
2022	field	KLAR185	Lemma	2	6.75676	43.7027	15.7568
2022	field	KLAR185	Lemma	3	5.40541	50.8919	17.5676
2022	field	KLAR185	Lemma	4	3.59459	44.5946	18.027
2022	field	KLAR185	Lemma	5	8.56757	53.5946	22.0811
2022	field	KLAR185	Lemma	6	3.16216	63.5135	25.2162
2022	field	KLAR185	Palea	1	0	26.5676	13.973
2022	field	KLAR185	Palea	2	0	18.9189	10.3514
2022	field	KLAR185	Palea	3	0	16.6757	4.51351
2022	field	KLAR185	Palea	4	0	15.3243	10.3514
2022	field	KLAR185	Palea	5	0	27.9189	9
2022	field	KLAR185	Palea	6	0	30.6216	7.21622
2022	field	KLAR192	Lemma	1	5.40541	46.4054	5.86486
2022	field	KLAR192	Lemma	2	6.75676	76.1351	5.86486
2022	field	KLAR192	Lemma	3	4.51351	54.0541	5.86486
2022	field	KLAR192	Lemma	4	8.56757	65.7568	7.21622
2022	field	KLAR192	Lemma	5	3.16216	60.3514	5.40541
2022	field	KLAR192	Lemma	6	5.40541	59	10.8108
2022	field	KLAR192	Palea	1	0.459459	32.4324	11.2703
2022	field	KLAR192	Palea	2	0.459459	27.027	13.0541
2022	field	KLAR192	Palea	3	0.459459	51.8108	3.59459
2022	field	KLAR192	Palea	4	0	47.2973	7.64865
2022	field	KLAR192	Palea	5	0	27.9189	6.75676
2022	field	KLAR192	Palea	6	0	35.5946	11.7027
2022	field	KLAR226	Lemma	1	0.459459	33.3243	14.8649
2022	field	KLAR226	Lemma	2	0.891892	34.6757	19.3784
2022	field	KLAR226	Lemma	3	1.81081	50	13.0541
2022	field	KLAR226	Lemma	4	1.81081	47.7568	19.3784
2022	field	KLAR226	Lemma	5	2.24324	39.6486	18.027
2022	field	KLAR226	Lemma	6	2.24324	42.7838	14.4054
2022	field	KLAR226	Palea	1	0	26.5676	7.64865
2022	field	KLAR226	Palea	2	0	19.3784	4.05405
2022	field	KLAR226	Palea	3	0	21.1622	3.16216
2022	field	KLAR226	Palea	4	0	28.8378	10.3514
2022	field	KLAR226	Palea	5	0	22.0811	7.21622
2022	field	KLAR226	Palea	6	0	20.2703	8.56757
2022	field	KLAR98	Lemma	1	0.459459	64.8649	13.5135
2022	field	KLAR98	Lemma	2	0.459459	69.8108	21.6216
2022	field	KLAR98	Lemma	3	0.459459	57.6486	15.7568
2022	field	KLAR98	Lemma	4	0.891892	72.0811	29.2703
2022	field	KLAR98	Lemma	5	0	58.1081	28.8378
2022	field	KLAR98	Lemma	6	0	51.3514	18.027
2022	field	KLAR98	Palea	1	0	29.2703	10.3514
2022	field	KLAR98	Palea	2	0	32.8919	13.5135
2022	field	KLAR98	Palea	3	0	31.0811	9.91892
2022	field	KLAR98	Palea	4	0	30.1892	10.8108
2022	field	KLAR98	Palea	5	0	30.1892	11.7027
2022	field	KLAR98	Palea	6	0	23.4324	13.0541
2022	field	Lion	Lemma	1	8.10811	51.3514	11.7027
2022	field	Lion	Lemma	2	3.59459	45.0541	14.4054
2022	field	Lion	Lemma	3	4.94595	61.7027	14.8649
2022	field	Lion	Lemma	4	14.4054	49.1081	15.3243
2022	field	Lion	Lemma	5	4.94595	42.3514	11.7027
2022	field	Lion	Lemma	6	4.94595	49.1081	17.1081
2022	field	Lion	Palea	1	0	31.0811	13.0541
2022	field	Lion	Palea	2	0	30.1892	11.2703
2022	field	Lion	Palea	3	0	32.4324	13.973
2022	field	Lion	Palea	4	0	42.7838	11.7027
2022	field	Lion	Palea	5	0	30.6216	21.1622
2022	field	Lion	Palea	6	0	29.2703	8.56757
2022	field	Max	Lemma	1	4.51351	44.1351	9.45946
2022	field	Max	Lemma	2	5.86486	53.1622	13.0541
2022	field	Max	Lemma	3	6.75676	68.4595	16.6757
2022	field	Max	Lemma	4	3.16216	50.8919	11.7027
2022	field	Max	Lemma	5	8.10811	44.1351	18.027
2022	field	Max	Lemma	6	3.59459	36.027	14.4054
2022	field	Max	Palea	1	0	36.9459	11.2703
2022	field	Max	Palea	2	0	39.6486	21.1622
2022	field	Max	Palea	3	0	36.4865	15.3243
2022	field	Max	Palea	4	0	48.6486	18.4595
2022	field	Max	Palea	5	0	36.4865	14.8649
2022	field	Max	Palea	6	0	43.2432	17.1081
2022	field	NORD 15/314	Lemma	1	4.05405	56.2973	18.4595
2022	field	NORD 15/314	Lemma	2	1.81081	63.973	15.3243
2022	field	NORD 15/314	Lemma	3	2.24324	70.7297	16.6757
2022	field	NORD 15/314	Lemma	4	0.891892	79.2703	19.8108
2022	field	NORD 15/314	Lemma	5	1.81081	70.2703	16.6757
2022	field	NORD 15/314	Lemma	6	2.7027	56.7568	23.8649
2022	field	NORD 15/314	Palea	1	0	43.2432	17.1081
2022	field	NORD 15/314	Palea	2	0	32.4324	16.2162
2022	field	NORD 15/314	Palea	3	0	39.6486	18.9189
2022	field	NORD 15/314	Palea	4	0	36.4865	20.7297
2022	field	NORD 15/314	Palea	5	0	24.7838	13.5135
2022	field	NORD 15/314	Palea	6	0	41	15.7568
2022	field	Ozon	Lemma	1	6.2973	45.4865	9.91892
2022	field	Ozon	Lemma	2	6.75676	53.1622	9
2022	field	Ozon	Lemma	3	3.59459	51.3514	10.3514
2022	field	Ozon	Lemma	4	2.7027	61.2703	11.7027
2022	field	Ozon	Lemma	5	3.59459	59	13.0541
2022	field	Ozon	Lemma	6	5.40541	54.0541	12.1622
2022	field	Ozon	Palea	1	0	18.4595	8.56757
2022	field	Ozon	Palea	2	0	15.3243	9.91892
2022	field	Ozon	Palea	3	0	19.8108	7.64865
2022	field	Ozon	Palea	4	0	23.4324	7.21622
2022	field	Ozon	Palea	5	0	27.027	7.21622
2022	field	Ozon	Palea	6	0	23.4324	7.64865
2022	field	Poseidon	Lemma	1	4.51351	51.8108	10.3514
2022	field	Poseidon	Lemma	2	3.16216	52.7027	9.91892
2022	field	Poseidon	Lemma	3	4.94595	45.9459	8.56757
2022	field	Poseidon	Lemma	4	4.51351	62.6216	9.45946
2022	field	Poseidon	Lemma	5	4.51351	59	8.56757
2022	field	Poseidon	Lemma	6	3.16216	55.8649	12.1622
2022	field	Poseidon	Palea	1	0	37.3784	12.1622
2022	field	Poseidon	Palea	2	0	36.027	13.973
2022	field	Poseidon	Palea	3	0	35.5946	15.7568
2022	field	Poseidon	Palea	4	0	36.9459	11.2703
2022	field	Poseidon	Palea	5	0	41	12.1622
2022	field	Poseidon	Palea	6	0	33.7838	11.2703
2022	field	Simon	Lemma	1	8.56757	49.1081	12.1622
2022	field	Simon	Lemma	2	6.2973	47.2973	9.45946
2022	field	Simon	Lemma	3	6.75676	48.1892	9.91892
2022	field	Simon	Lemma	4	6.2973	77.4865	17.5676
2022	field	Simon	Lemma	5	3.16216	27.4865	9.45946
2022	field	Simon	Lemma	6	3.59459	35.1351	9.91892
2022	field	Simon	Palea	1	0	10.3514	13.0541
2022	field	Simon	Palea	2	0	42.3514	14.4054
2022	field	Simon	Palea	3	0	14.8649	10.3514
2022	field	Simon	Palea	4	0	27.4865	15.7568
2022	field	Simon	Palea	5	0	16.2162	10.8108
2022	field	Simon	Palea	6	0	14.8649	8.10811
2022	field	Zorro	Lemma	1	0	42.7838	10.3514
2022	field	Zorro	Lemma	2	0	34.2432	7.21622
2022	field	Zorro	Lemma	3	0	33.7838	11.2703
2022	field	Zorro	Lemma	4	0.459459	43.7027	19.3784
2022	field	Zorro	Lemma	5	0	36.4865	15.7568
2022	field	Zorro	Lemma	6	0.459459	41	17.5676
2022	field	Zorro	Palea	1	0	18.027	6.2973
2022	field	Zorro	Palea	2	0	16.6757	4.94595
2022	field	Zorro	Palea	3	0	15.7568	8.10811
2022	field	Zorro	Palea	4	0	21.6216	7.21622
2022	field	Zorro	Palea	5	0	6.75676	9.45946
2022	field	Zorro	Palea	6	0	10.3514	6.75676
2021	GH	Magellan	Lemma	1	4.51351	63.5135	42.7838
2021	GH	Magellan	Lemma	2	6.2973	53.1622	32.4324
2021	GH	Magellan	Lemma	3	4.51351	63.973	44.5946
2021	GH	Magellan	Lemma	4	2.7027	44.5946	24.3243
2021	GH	Magellan	Lemma	5	5.40541	64.8649	34.6757
2021	GH	Magellan	Lemma	6	2.7027	56.7568	49.1081
2021	GH	Magellan	Palea	1	1.35135	41	18.9189
2021	GH	Magellan	Palea	2	0	58.1081	7.64865
2021	GH	Magellan	Palea	3	0	54.0541	5.86486
2021	GH	Magellan	Palea	4	0	39.1892	18.4595
2021	GH	Magellan	Palea	5	0	56.2973	13.973
2021	GH	Magellan	Palea	6	0	50.8919	12.1622
2021	GH	Armani	Lemma	1	0.459459	37.3784	45.9459
2021	GH	Armani	Lemma	2	1.81081	50.8919	59.9189
2021	GH	Armani	Lemma	3	1.35135	28.3784	53.1622
2021	GH	Armani	Lemma	4	4.94595	64.4054	64.8649
2021	GH	Armani	Lemma	5	0.459459	41.4324	59.9189
2021	GH	Armani	Lemma	6	2.24324	31.5405	67.5676
2021	GH	Armani	Palea	1	0	39.1892	15.7568
2021	GH	Armani	Palea	2	0	39.6486	12.1622
2021	GH	Armani	Palea	3	0	45.0541	11.7027
2021	GH	Armani	Palea	4	0	44.1351	4.51351
2021	GH	Armani	Palea	5	0	33.7838	9.45946
2021	GH	Armani	Palea	6	0	38.2973	16.6757
2021	GH	Atego	Lemma	1	7.21622	47.2973	17.1081
2021	GH	Atego	Lemma	2	1.81081	44.5946	9
2021	GH	Atego	Lemma	3	0.891892	48.1892	13.5135
2021	GH	Atego	Lemma	4	2.7027	57.2162	8.56757
2021	GH	Atego	Lemma	5	1.35135	47.7568	10.8108
2021	GH	Atego	Lemma	6	4.05405	64.4054	10.8108
2021	GH	Atego	Palea	1	0	8.56757	4.51351
2021	GH	Atego	Palea	2	0	19.3784	9.45946
2021	GH	Atego	Palea	3	0	20.7297	8.10811
2021	GH	Atego	Palea	4	0	14.8649	6.75676
2021	GH	Atego	Palea	5	0	16.6757	7.21622
2021	GH	Atego	Palea	6	0	12.1622	8.56757
2021	GH	Bison	Lemma	1	6.2973	73.4324	36.4865
2021	GH	Bison	Lemma	2	9.91892	68.4595	27.9189
2021	GH	Bison	Lemma	3	7.64865	71.6216	42.7838
2021	GH	Bison	Lemma	4	10.3514	75.6757	38.2973
2021	GH	Bison	Lemma	5	4.05405	64.4054	45.4865
2021	GH	Bison	Lemma	6	5.86486	84.2432	48.6486
2021	GH	Bison	Palea	1	0	59.4595	5.40541
2021	GH	Bison	Palea	2	0	42.7838	6.75676
2021	GH	Bison	Palea	3	0	46.8378	16.6757
2021	GH	Bison	Palea	4	0	49.5405	13.5135
2021	GH	Bison	Palea	5	0	48.1892	5.86486
2021	GH	Bison	Palea	6	0	47.2973	8.10811
2021	GH	Contender	Lemma	1	30.6216	61.7027	10.8108
2021	GH	Contender	Lemma	2	35.1351	65.7568	20.2703
2021	GH	Contender	Lemma	3	22.973	51.3514	15.7568
2021	GH	Contender	Lemma	4	31.5405	59.9189	18.027
2021	GH	Contender	Lemma	5	27.4865	53.1622	25.2162
2021	GH	Contender	Lemma	6	21.1622	54.0541	16.2162
2021	GH	Contender	Palea	1	0	49.1081	13.5135
2021	GH	Contender	Palea	2	0.891892	46.4054	11.7027
2021	GH	Contender	Palea	3	4.51351	35.5946	7.64865
2021	GH	Contender	Palea	4	0	54.0541	15.3243
2021	GH	Contender	Palea	5	0	52.7027	12.1622
2021	GH	Contender	Palea	6	3.59459	37.8378	9.91892
2021	GH	Curly	Lemma	1	1.81081	59.4595	18.9189
2021	GH	Curly	Lemma	2	2.24324	76.1351	15.7568
2021	GH	Curly	Lemma	3	0.891892	55.4054	18.4595
2021	GH	Curly	Lemma	4	1.35135	72.0811	20.7297
2021	GH	Curly	Lemma	5	1.81081	60.3514	12.6216
2021	GH	Curly	Lemma	6	0.891892	54.5135	21.1622
2021	GH	Curly	Palea	1	0	14.4054	2.7027
2021	GH	Curly	Palea	2	0	10.3514	6.2973
2021	GH	Curly	Palea	3	0	14.4054	4.94595
2021	GH	Curly	Palea	4	0	15.3243	4.51351
2021	GH	Curly	Palea	5	0	18.4595	5.86486
2021	GH	Curly	Palea	6	0	19.3784	1.81081
2021	GH	Delfin	Lemma	1	0.459459	53.5946	29.2703
2021	GH	Delfin	Lemma	2	4.05405	52.2432	28.8378
2021	GH	Delfin	Lemma	3	0	60.8108	38.2973
2021	GH	Delfin	Lemma	4	1.35135	64.4054	30.6216
2021	GH	Delfin	Lemma	5	0.891892	63.5135	23.8649
2021	GH	Delfin	Lemma	6	0.891892	64.4054	31.973
2021	GH	Delfin	Palea	1	0	37.8378	14.4054
2021	GH	Delfin	Palea	2	0	33.7838	1.35135
2021	GH	Delfin	Palea	3	0	35.1351	7.64865
2021	GH	Delfin	Palea	4	0	46.8378	7.64865
2021	GH	Delfin	Palea	5	0	54.9459	5.40541
2021	GH	Delfin	Palea	6	0	56.7568	2.24324
2021	GH	Dominik	Lemma	1	3.59459	72.0811	11.2703
2021	GH	Dominik	Lemma	2	8.10811	63.5135	13.5135
2021	GH	Dominik	Lemma	3	5.40541	65.3243	7.64865
2021	GH	Dominik	Lemma	4	4.94595	67.1081	14.8649
2021	GH	Dominik	Lemma	5	4.94595	66.6757	11.2703
2021	GH	Dominik	Lemma	6	4.05405	63.973	10.3514
2021	GH	Dominik	Palea	1	0	25.2162	24.3243
2021	GH	Dominik	Palea	2	0	35.5946	16.2162
2021	GH	Dominik	Palea	3	0	21.6216	17.1081
2021	GH	Dominik	Palea	4	0	26.1351	19.8108
2021	GH	Dominik	Palea	5	0	32.4324	18.9189
2021	GH	Dominik	Palea	6	0	27.9189	16.6757
2021	GH	Flämingsfit	Lemma	1	1.81081	82.4324	21.6216
2021	GH	Flämingsfit	Lemma	2	1.35135	72.5135	19.3784
2021	GH	Flämingsfit	Lemma	3	2.7027	95.9459	18.027
2021	GH	Flämingsfit	Lemma	4	0.891892	63.973	15.7568
2021	GH	Flämingsfit	Lemma	5	2.7027	87.3784	18.4595
2021	GH	Flämingsfit	Lemma	6	0	67.1081	13.5135
2021	GH	Flämingsfit	Palea	1	0	34.6757	8.10811
2021	GH	Flämingsfit	Palea	2	0	28.3784	10.8108
2021	GH	Flämingsfit	Palea	3	0	35.1351	9
2021	GH	Flämingsfit	Palea	4	0	36.027	9.45946
2021	GH	Flämingsfit	Palea	5	0	28.8378	18.027
2021	GH	Flämingsfit	Palea	6	0	37.3784	9
2021	GH	Flämingsstern	Lemma	1	7.64865	82.4324	33.3243
2021	GH	Flämingsstern	Lemma	2	8.10811	58.5676	33.7838
2021	GH	Flämingsstern	Lemma	3	0.459459	45.0541	29.7297
2021	GH	Flämingsstern	Lemma	4	4.51351	60.3514	29.2703
2021	GH	Flämingsstern	Lemma	5	1.35135	75.6757	31.5405
2021	GH	Flämingsstern	Lemma	6	2.7027	48.1892	22.5135
2021	GH	Flämingsstern	Palea	1	0	34.6757	8.10811
2021	GH	Flämingsstern	Palea	2	0	27.4865	12.1622
2021	GH	Flämingsstern	Palea	3	0	31.0811	15.7568
2021	GH	Flämingsstern	Palea	4	0	28.8378	7.64865
2021	GH	Flämingsstern	Palea	5	0	37.8378	13.0541
2021	GH	Flämingsstern	Palea	6	0	30.1892	15.7568
2021	GH	Gabriel	Lemma	1	11.7027	80.1892	28.3784
2021	GH	Gabriel	Lemma	2	16.2162	68.4595	22.973
2021	GH	Gabriel	Lemma	3	17.1081	70.2703	22.973
2021	GH	Gabriel	Lemma	4	18.4595	83.3243	22.0811
2021	GH	Gabriel	Lemma	5	19.3784	64.4054	30.1892
2021	GH	Gabriel	Lemma	6	3.59459	50.8919	27.027
2021	GH	Gabriel	Palea	1	0	42.7838	14.8649
2021	GH	Gabriel	Palea	2	0	44.5946	9.91892
2021	GH	Gabriel	Palea	3	0	35.1351	26.5676
2021	GH	Gabriel	Palea	4	0	36.027	15.7568
2021	GH	Gabriel	Palea	5	0	42.7838	18.027
2021	GH	Gabriel	Palea	6	0	41.4324	20.2703
2021	GH	Galaxy	Lemma	1	6.2973	47.7568	10.8108
2021	GH	Galaxy	Lemma	2	4.94595	50.4595	12.1622
2021	GH	Galaxy	Lemma	3	5.40541	43.7027	15.3243
2021	GH	Galaxy	Lemma	4	5.86486	51.8108	20.2703
2021	GH	Galaxy	Lemma	5	12.6216	68.4595	23.8649
2021	GH	Galaxy	Lemma	6	8.10811	62.6216	16.2162
2021	GH	Galaxy	Palea	1	0	50.8919	8.10811
2021	GH	Galaxy	Palea	2	0	52.2432	1.81081
2021	GH	Galaxy	Palea	3	0	42.3514	8.56757
2021	GH	Galaxy	Palea	4	0	36.9459	13.973
2021	GH	Galaxy	Palea	5	0	49.1081	8.10811
2021	GH	Galaxy	Palea	6	0	56.7568	11.7027
2021	GH	Husky	Lemma	1	0	35.5946	62.1622
2021	GH	Husky	Lemma	2	0.459459	60.3514	46.4054
2021	GH	Husky	Lemma	3	0.891892	63.0541	32.8919
2021	GH	Husky	Lemma	4	0.459459	21.1622	52.7027
2021	GH	Husky	Lemma	5	0	41	62.6216
2021	GH	Husky	Lemma	6	0	51.3514	61.2703
2021	GH	Husky	Palea	1	0	29.2703	6.75676
2021	GH	Husky	Palea	2	0	18.9189	8.56757
2021	GH	Husky	Palea	3	0	25.6757	6.2973
2021	GH	Husky	Palea	4	0	24.3243	11.7027
2021	GH	Husky	Palea	5	0	24.3243	4.94595
2021	GH	Husky	Palea	6	0	19.8108	7.64865
2021	GH	KLAR156	Lemma	1	5.40541	84.6757	19.8108
2021	GH	KLAR156	Lemma	2	4.94595	63.973	35.5946
2021	GH	KLAR156	Lemma	3	1.35135	71.1622	27.4865
2021	GH	KLAR156	Lemma	4	4.05405	77.027	33.7838
2021	GH	KLAR156	Lemma	5	2.24324	70.7297	26.1351
2021	GH	KLAR156	Lemma	6	0	84.2432	31.0811
2021	GH	KLAR156	Palea	1	0	73.4324	8.56757
2021	GH	KLAR156	Palea	2	0.459459	42.7838	20.2703
2021	GH	KLAR156	Palea	3	0	57.6486	15.3243
2021	GH	KLAR156	Palea	4	0	52.2432	18.027
2021	GH	KLAR156	Palea	5	1.81081	51.3514	11.2703
2021	GH	KLAR156	Palea	6	0.459459	50	19.8108
2021	GH	KLAR185	Lemma	1	0.459459	37.8378	34.6757
2021	GH	KLAR185	Lemma	2	4.05405	74.7838	20.2703
2021	GH	KLAR185	Lemma	3	3.16216	65.7568	26.5676
2021	GH	KLAR185	Lemma	4	2.24324	54.5135	20.2703
2021	GH	KLAR185	Lemma	5	1.35135	61.2703	32.4324
2021	GH	KLAR185	Lemma	6	2.24324	53.5946	35.1351
2021	GH	KLAR185	Palea	1	0	23.8649	4.94595
2021	GH	KLAR185	Palea	2	0	45.0541	14.8649
2021	GH	KLAR185	Palea	3	0.459459	40.0811	10.8108
2021	GH	KLAR185	Palea	4	0	50	4.05405
2021	GH	KLAR185	Palea	5	0	45.0541	3.16216
2021	GH	KLAR185	Palea	6	0	34.2432	4.94595
2021	GH	KLAR192	Lemma	1	10.8108	77.4865	29.2703
2021	GH	KLAR192	Lemma	2	5.86486	71.1622	36.027
2021	GH	KLAR192	Lemma	3	3.16216	54.0541	30.6216
2021	GH	KLAR192	Lemma	4	7.21622	69.3784	28.3784
2021	GH	KLAR192	Lemma	5	7.64865	76.5676	26.5676
2021	GH	KLAR192	Lemma	6	1.81081	44.1351	14.4054
2021	GH	KLAR192	Palea	1	0.891892	50.8919	10.8108
2021	GH	KLAR192	Palea	2	0	32.4324	9
2021	GH	KLAR192	Palea	3	0	27.9189	10.8108
2021	GH	KLAR192	Palea	4	0	25.2162	8.56757
2021	GH	KLAR192	Palea	5	0	41.8919	15.7568
2021	GH	KLAR192	Palea	6	0	49.5405	13.5135
2021	GH	KLAR226	Lemma	1	2.24324	44.5946	29.7297
2021	GH	KLAR226	Lemma	2	0	40.0811	38.7297
2021	GH	KLAR226	Lemma	3	0	32.4324	35.1351
2021	GH	KLAR226	Lemma	4	1.35135	34.6757	41
2021	GH	KLAR226	Lemma	5	1.35135	41.8919	38.2973
2021	GH	KLAR226	Lemma	6	0	39.6486	40.0811
2021	GH	KLAR226	Palea	1	0	30.1892	11.2703
2021	GH	KLAR226	Palea	2	0	32.8919	3.16216
2021	GH	KLAR226	Palea	3	0	28.3784	4.05405
2021	GH	KLAR226	Palea	4	0	36.9459	10.8108
2021	GH	KLAR226	Palea	5	0	31.0811	12.6216
2021	GH	KLAR226	Palea	6	0	23.4324	3.59459
2021	GH	KLAR98	Lemma	1	1.81081	96.4054	27.4865
2021	GH	KLAR98	Lemma	2	1.35135	75.2162	15.7568
2021	GH	KLAR98	Lemma	3	1.81081	90.5405	32.8919
2021	GH	KLAR98	Lemma	4	1.81081	81.973	18.9189
2021	GH	KLAR98	Lemma	5	0	97.7568	15.3243
2021	GH	KLAR98	Lemma	6	0	67.1081	23.4324
2021	GH	KLAR98	Palea	1	0	36.4865	22.5135
2021	GH	KLAR98	Palea	2	0	41	11.2703
2021	GH	KLAR98	Palea	3	0	31.973	14.8649
2021	GH	KLAR98	Palea	4	0	28.8378	9.91892
2021	GH	KLAR98	Palea	5	0	27.4865	8.56757
2021	GH	KLAR98	Palea	6	0	27.027	14.8649
2021	GH	Lion	Lemma	1	3.16216	59	30.6216
2021	GH	Lion	Lemma	2	3.16216	57.2162	31.973
2021	GH	Lion	Lemma	3	1.35135	50.4595	22.0811
2021	GH	Lion	Lemma	4	2.7027	45.9459	32.4324
2021	GH	Lion	Lemma	5	2.24324	45.4865	41.4324
2021	GH	Lion	Lemma	6	3.59459	71.1622	21.1622
2021	GH	Lion	Palea	1	0	37.3784	19.8108
2021	GH	Lion	Palea	2	0	36.9459	15.7568
2021	GH	Lion	Palea	3	3.16216	38.2973	13.5135
2021	GH	Lion	Palea	4	0	30.6216	15.3243
2021	GH	Lion	Palea	5	4.94595	34.2432	10.3514
2021	GH	Lion	Palea	6	0.891892	40.5405	14.4054
2021	GH	Max	Lemma	1	0.459459	52.7027	53.5946
2021	GH	Max	Lemma	2	1.35135	51.8108	39.6486
2021	GH	Max	Lemma	3	1.35135	41.4324	32.4324
2021	GH	Max	Lemma	4	2.7027	53.5946	34.6757
2021	GH	Max	Lemma	5	0.459459	23.4324	27.4865
2021	GH	Max	Lemma	6	1.35135	45.4865	44.5946
2021	GH	Max	Palea	1	0	52.7027	18.027
2021	GH	Max	Palea	2	0	43.7027	19.3784
2021	GH	Max	Palea	3	0	53.1622	17.5676
2021	GH	Max	Palea	4	0	54.0541	20.7297
2021	GH	Max	Palea	5	0	51.3514	15.3243
2021	GH	Max	Palea	6	0	54.5135	13.0541
2021	GH	NORD 15/314	Lemma	1	0.459459	44.5946	33.7838
2021	GH	NORD 15/314	Lemma	2	6.75676	67.5676	42.7838
2021	GH	NORD 15/314	Lemma	3	3.16216	56.7568	33.3243
2021	GH	NORD 15/314	Lemma	4	1.35135	53.1622	49.1081
2021	GH	NORD 15/314	Lemma	5	2.24324	49.5405	31.0811
2021	GH	NORD 15/314	Lemma	6	0	47.2973	49.1081
2021	GH	NORD 15/314	Palea	1	0	41.8919	11.7027
2021	GH	NORD 15/314	Palea	2	0	64.8649	17.5676
2021	GH	NORD 15/314	Palea	3	0	38.2973	14.4054
2021	GH	NORD 15/314	Palea	4	36.9459	6.75676	9.45946
2021	GH	NORD 15/314	Palea	5	0	46.4054	9.45946
2021	GH	NORD 15/314	Palea	6	0	45.0541	12.1622
2021	GH	Ozon	Lemma	1	4.05405	55.8649	21.6216
2021	GH	Ozon	Lemma	2	1.35135	56.7568	17.5676
2021	GH	Ozon	Lemma	3	2.7027	44.5946	28.3784
2021	GH	Ozon	Lemma	4	3.59459	47.2973	23.8649
2021	GH	Ozon	Lemma	5	2.7027	51.8108	25.6757
2021	GH	Ozon	Lemma	6	0.459459	57.6486	30.1892
2021	GH	Ozon	Palea	1	0	23.4324	5.86486
2021	GH	Ozon	Palea	2	0	16.2162	2.24324
2021	GH	Ozon	Palea	3	0	16.6757	6.75676
2021	GH	Ozon	Palea	4	0	32.8919	9
2021	GH	Ozon	Palea	5	0	27.9189	6.75676
2021	GH	Ozon	Palea	6	0	22.0811	6.2973
2021	GH	Poseidon	Lemma	1	4.51351	72.0811	18.9189
2021	GH	Poseidon	Lemma	2	4.05405	63.973	26.1351
2021	GH	Poseidon	Lemma	3	6.75676	53.1622	29.7297
2021	GH	Poseidon	Lemma	4	1.35135	69.3784	25.6757
2021	GH	Poseidon	Lemma	5	4.51351	50.8919	25.2162
2021	GH	Poseidon	Lemma	6	7.64865	68.9189	25.2162
2021	GH	Poseidon	Palea	1	3.59459	40.5405	11.2703
2021	GH	Poseidon	Palea	2	0.459459	38.2973	3.59459
2021	GH	Poseidon	Palea	3	0.891892	34.2432	9.45946
2021	GH	Poseidon	Palea	4	0.459459	45.0541	8.10811
2021	GH	Poseidon	Palea	5	0.459459	45.0541	8.10811
2021	GH	Poseidon	Palea	6	0	41.4324	9
2021	GH	Simon	Lemma	1	3.59459	40.5405	35.1351
2021	GH	Simon	Lemma	2	3.16216	32.8919	27.027
2021	GH	Simon	Lemma	3	0	38.7297	29.2703
2021	GH	Simon	Lemma	4	2.7027	47.7568	27.027
2021	GH	Simon	Lemma	5	3.16216	41.4324	18.4595
2021	GH	Simon	Lemma	6	4.51351	51.3514	20.7297
2021	GH	Simon	Palea	1	0	20.7297	10.3514
2021	GH	Simon	Palea	2	0	18.4595	10.8108
2021	GH	Simon	Palea	3	0	21.1622	7.64865
2021	GH	Simon	Palea	4	0	17.5676	9
2021	GH	Simon	Palea	5	0	21.6216	11.2703
2021	GH	Simon	Palea	6	0	18.027	6.2973
2021	GH	Zorro	Lemma	1	0	31.973	43.7027
2021	GH	Zorro	Lemma	2	0.459459	25.2162	35.1351
2021	GH	Zorro	Lemma	3	0	26.1351	46.8378
2021	GH	Zorro	Lemma	4	0	20.7297	43.7027
2021	GH	Zorro	Lemma	5	0.891892	22.973	63.0541
2021	GH	Zorro	Lemma	6	0	21.6216	55.4054
2021	GH	Zorro	Palea	1	0	15.3243	4.94595
2021	GH	Zorro	Palea	2	0	33.7838	0
2021	GH	Zorro	Palea	3	0	14.8649	5.40541
2021	GH	Zorro	Palea	4	0	13.973	4.51351
2021	GH	Zorro	Palea	5	0	20.7297	10.8108
2021	GH	Zorro	Palea	6	0	22.5135	8.56757
2022	GH	Magellan	Lemma	1	4.51351	68.9189	15.3243
2022	GH	Magellan	Lemma	2	4.51351	77.4865	13.5135
2022	GH	Magellan	Lemma	3	4.51351	73.8649	18.027
2022	GH	Magellan	Lemma	4	4.94595	83.7838	20.2703
2022	GH	Magellan	Lemma	5	3.16216	81.5405	14.4054
2022	GH	Magellan	Lemma	6	6.75676	79.7297	19.8108
2022	GH	Magellan	Palea	1	0.459459	48.6486	10.8108
2022	GH	Magellan	Palea	2	5.40541	47.7568	11.2703
2022	GH	Magellan	Palea	3	0	50.8919	11.2703
2022	GH	Magellan	Palea	4	3.59459	56.2973	6.75676
2022	GH	Magellan	Palea	5	0	53.1622	6.2973
2022	GH	Magellan	Palea	6	2.24324	51.3514	14.8649
2022	GH	Armani	Lemma	1	6.2973	59.9189	15.7568
2022	GH	Armani	Lemma	2	0.459459	48.1892	23.4324
2022	GH	Armani	Lemma	3	1.35135	67.5676	27.027
2022	GH	Armani	Lemma	4	0.459459	54.9459	27.9189
2022	GH	Armani	Lemma	5	2.7027	61.7027	25.6757
2022	GH	Armani	Lemma	6	1.81081	67.1081	27.4865
2022	GH	Armani	Palea	1	0.459459	37.8378	8.56757
2022	GH	Armani	Palea	2	0.891892	31.973	11.2703
2022	GH	Armani	Palea	3	0	28.8378	13.973
2022	GH	Armani	Palea	4	0	33.3243	16.6757
2022	GH	Armani	Palea	5	1.81081	36.027	9
2022	GH	Armani	Palea	6	0	28.8378	18.9189
2022	GH	Atego	Lemma	1	1.35135	51.8108	13.973
2022	GH	Atego	Lemma	2	1.35135	45.9459	17.1081
2022	GH	Atego	Lemma	3	5.40541	38.7297	12.6216
2022	GH	Atego	Lemma	4	1.81081	31.0811	12.6216
2022	GH	Atego	Lemma	5	0.891892	32.8919	18.027
2022	GH	Atego	Lemma	6	1.35135	25.2162	12.1622
2022	GH	Atego	Palea	1	0	20.7297	3.59459
2022	GH	Atego	Palea	2	0	28.8378	10.3514
2022	GH	Atego	Palea	3	0	24.3243	4.05405
2022	GH	Atego	Palea	4	0	17.5676	5.40541
2022	GH	Atego	Palea	5	0	22.0811	8.56757
2022	GH	Atego	Palea	6	0	22.5135	7.64865
2022	GH	Bison	Lemma	1	4.51351	86.027	10.3514
2022	GH	Bison	Lemma	2	6.2973	75.6757	11.2703
2022	GH	Bison	Lemma	3	4.94595	63.5135	13.5135
2022	GH	Bison	Lemma	4	4.51351	67.1081	21.1622
2022	GH	Bison	Lemma	5	6.2973	73.4324	17.5676
2022	GH	Bison	Lemma	6	4.94595	66.2162	20.2703
2022	GH	Bison	Palea	1	0	39.6486	17.5676
2022	GH	Bison	Palea	2	0	49.1081	11.2703
2022	GH	Bison	Palea	3	0	37.8378	5.86486
2022	GH	Bison	Palea	4	0	46.4054	9
2022	GH	Bison	Palea	5	0	31.0811	15.7568
2022	GH	Bison	Palea	6	0.459459	63.0541	11.2703
2022	GH	Contender	Lemma	1	6.2973	65.7568	9.45946
2022	GH	Contender	Lemma	2	14.4054	90.5405	5.40541
2022	GH	Contender	Lemma	3	10.3514	76.5676	8.56757
2022	GH	Contender	Lemma	4	13.0541	85.5946	13.0541
2022	GH	Contender	Lemma	5	7.21622	70.7297	11.2703
2022	GH	Contender	Lemma	6	9.45946	66.2162	12.1622
2022	GH	Contender	Palea	1	0	48.6486	7.64865
2022	GH	Contender	Palea	2	3.16216	44.1351	12.1622
2022	GH	Contender	Palea	3	0	41	9.45946
2022	GH	Contender	Palea	4	1.81081	47.2973	7.21622
2022	GH	Contender	Palea	5	0	43.2432	6.75676
2022	GH	Contender	Palea	6	1.81081	46.8378	6.75676
2022	GH	Curly	Lemma	1	1.35135	40.5405	7.64865
2022	GH	Curly	Lemma	2	2.24324	38.7297	14.4054
2022	GH	Curly	Lemma	3	0	44.1351	12.6216
2022	GH	Curly	Lemma	4	0	39.6486	17.1081
2022	GH	Curly	Lemma	5	0.891892	45.0541	12.1622
2022	GH	Curly	Lemma	6	0.891892	40.0811	13.5135
2022	GH	Curly	Palea	1	0	15.7568	4.51351
2022	GH	Curly	Palea	2	0	24.7838	7.64865
2022	GH	Curly	Palea	3	0	18.4595	4.94595
2022	GH	Curly	Palea	4	0	12.6216	4.05405
2022	GH	Curly	Palea	5	0	17.5676	3.16216
2022	GH	Curly	Palea	6	0	25.2162	10.3514
2022	GH	Delfin	Lemma	1	3.59459	78.3784	17.1081
2022	GH	Delfin	Lemma	2	5.40541	66.6757	20.2703
2022	GH	Delfin	Lemma	3	3.59459	81.5405	16.2162
2022	GH	Delfin	Lemma	4	6.75676	50	30.6216
2022	GH	Delfin	Lemma	5	4.51351	66.2162	22.0811
2022	GH	Delfin	Lemma	6	0.459459	75.6757	22.0811
2022	GH	Delfin	Palea	1	0.459459	46.8378	9
2022	GH	Delfin	Palea	2	0.459459	44.1351	16.6757
2022	GH	Delfin	Palea	3	0	49.1081	13.973
2022	GH	Delfin	Palea	4	0.459459	31.5405	18.9189
2022	GH	Delfin	Palea	5	0.891892	36.027	15.7568
2022	GH	Delfin	Palea	6	0	40.5405	13.0541
2022	GH	Dominik	Lemma	1	5.40541	74.7838	24.3243
2022	GH	Dominik	Lemma	2	4.05405	60.3514	16.2162
2022	GH	Dominik	Lemma	3	1.81081	59.4595	16.6757
2022	GH	Dominik	Lemma	4	3.16216	52.2432	16.6757
2022	GH	Dominik	Lemma	5	2.7027	47.7568	20.2703
2022	GH	Dominik	Lemma	6	2.24324	57.2162	19.8108
2022	GH	Dominik	Palea	1	0.459459	30.6216	12.6216
2022	GH	Dominik	Palea	2	0	22.0811	10.3514
2022	GH	Dominik	Palea	3	0	28.3784	10.8108
2022	GH	Dominik	Palea	4	0.891892	36.4865	10.8108
2022	GH	Dominik	Palea	5	0.891892	22.0811	12.1622
2022	GH	Dominik	Palea	6	1.35135	34.2432	9.91892
2022	GH	Flämingsfit	Lemma	1	0.459459	59.9189	19.8108
2022	GH	Flämingsfit	Lemma	2	0.891892	63.973	25.6757
2022	GH	Flämingsfit	Lemma	3	0	61.7027	27.4865
2022	GH	Flämingsfit	Lemma	4	0	48.1892	19.8108
2022	GH	Flämingsfit	Lemma	5	0	52.7027	27.9189
2022	GH	Flämingsfit	Lemma	6	0.891892	61.7027	37.8378
2022	GH	Flämingsfit	Palea	1	0	27.027	9
2022	GH	Flämingsfit	Palea	2	0	42.3514	8.56757
2022	GH	Flämingsfit	Palea	3	0	44.5946	8.10811
2022	GH	Flämingsfit	Palea	4	0	44.1351	11.2703
2022	GH	Flämingsfit	Palea	5	0	40.5405	9.45946
2022	GH	Flämingsfit	Palea	6	0	35.5946	9.45946
2022	GH	Flämingsstern	Lemma	1	3.16216	86.4865	18.027
2022	GH	Flämingsstern	Lemma	2	1.81081	77.4865	12.1622
2022	GH	Flämingsstern	Lemma	3	2.7027	76.1351	11.7027
2022	GH	Flämingsstern	Lemma	4	2.7027	68.4595	21.1622
2022	GH	Flämingsstern	Lemma	5	1.81081	79.7297	16.2162
2022	GH	Flämingsstern	Lemma	6	3.16216	66.6757	19.8108
2022	GH	Flämingsstern	Palea	1	0	33.3243	4.51351
2022	GH	Flämingsstern	Palea	2	0	32.4324	15.7568
2022	GH	Flämingsstern	Palea	3	0	40.5405	7.64865
2022	GH	Flämingsstern	Palea	4	0	29.7297	7.64865
2022	GH	Flämingsstern	Palea	5	0	32.4324	3.16216
2022	GH	Flämingsstern	Palea	6	0.459459	45.0541	6.2973
2022	GH	Gabriel	Lemma	1	8.10811	80.6216	24.3243
2022	GH	Gabriel	Lemma	2	4.94595	70.2703	23.4324
2022	GH	Gabriel	Lemma	3	4.94595	66.6757	15.3243
2022	GH	Gabriel	Lemma	4	3.16216	64.4054	35.5946
2022	GH	Gabriel	Lemma	5	3.16216	72.973	31.5405
2022	GH	Gabriel	Lemma	6	1.81081	74.7838	24.7838
2022	GH	Gabriel	Palea	1	0	43.7027	14.4054
2022	GH	Gabriel	Palea	2	0	32.4324	12.1622
2022	GH	Gabriel	Palea	3	0.459459	39.1892	12.1622
2022	GH	Gabriel	Palea	4	0	45.9459	20.7297
2022	GH	Gabriel	Palea	5	0	48.1892	14.4054
2022	GH	Gabriel	Palea	6	0	45.9459	12.1622
2022	GH	Galaxy	Lemma	1	2.7027	61.7027	12.6216
2022	GH	Galaxy	Lemma	2	3.16216	63.0541	13.5135
2022	GH	Galaxy	Lemma	3	0.891892	62.6216	17.5676
2022	GH	Galaxy	Lemma	4	1.35135	59.4595	18.4595
2022	GH	Galaxy	Lemma	5	0.891892	57.2162	17.5676
2022	GH	Galaxy	Lemma	6	0	65.3243	22.0811
2022	GH	Galaxy	Palea	1	0	38.2973	13.0541
2022	GH	Galaxy	Palea	2	0	43.2432	13.0541
2022	GH	Galaxy	Palea	3	0	50	12.1622
2022	GH	Galaxy	Palea	4	0	61.7027	28.3784
2022	GH	Galaxy	Palea	5	0	38.2973	18.4595
2022	GH	Galaxy	Palea	6	0	44.1351	19.3784
2022	GH	Husky	Lemma	1	1.81081	57.6486	17.1081
2022	GH	Husky	Lemma	2	0	45.9459	18.027
2022	GH	Husky	Lemma	3	0.459459	59	18.9189
2022	GH	Husky	Lemma	4	0	46.8378	14.8649
2022	GH	Husky	Lemma	5	0	41.8919	25.2162
2022	GH	Husky	Lemma	6	0	39.6486	23.4324
2022	GH	Husky	Palea	1	0	27.4865	13.0541
2022	GH	Husky	Palea	2	0	23.4324	16.6757
2022	GH	Husky	Palea	3	0	23.8649	9.91892
2022	GH	Husky	Palea	4	0	17.1081	12.6216
2022	GH	Husky	Palea	5	0	23.8649	12.1622
2022	GH	Husky	Palea	6	0	23.4324	15.3243
2022	GH	KLAR156	Lemma	1	7.21622	87.8378	9
2022	GH	KLAR156	Lemma	2	5.40541	85.5946	12.1622
2022	GH	KLAR156	Lemma	3	4.05405	95.9459	14.8649
2022	GH	KLAR156	Lemma	4	2.7027	70.2703	18.9189
2022	GH	KLAR156	Lemma	5	5.86486	89.1892	26.1351
2022	GH	KLAR156	Lemma	6	6.2973	73.4324	21.1622
2022	GH	KLAR156	Palea	1	0.459459	61.2703	15.7568
2022	GH	KLAR156	Palea	2	1.35135	63.973	13.973
2022	GH	KLAR156	Palea	3	0.459459	62.6216	18.4595
2022	GH	KLAR156	Palea	4	0.459459	64.8649	13.973
2022	GH	KLAR156	Palea	5	0	59	16.2162
2022	GH	KLAR156	Palea	6	2.24324	53.5946	9.91892
2022	GH	KLAR185	Lemma	1	5.40541	67.1081	18.4595
2022	GH	KLAR185	Lemma	2	4.94595	63.973	18.027
2022	GH	KLAR185	Lemma	3	3.16216	63.5135	16.6757
2022	GH	KLAR185	Lemma	4	2.7027	71.6216	14.4054
2022	GH	KLAR185	Lemma	5	1.35135	52.7027	16.6757
2022	GH	KLAR185	Lemma	6	0.891892	57.2162	18.027
2022	GH	KLAR185	Palea	1	0	28.8378	10.8108
2022	GH	KLAR185	Palea	2	0	26.5676	4.51351
2022	GH	KLAR185	Palea	3	0	33.3243	6.2973
2022	GH	KLAR185	Palea	4	0.459459	29.2703	4.94595
2022	GH	KLAR185	Palea	5	0	43.2432	13.0541
2022	GH	KLAR185	Palea	6	0	31.973	14.8649
2022	GH	KLAR192	Lemma	1	2.7027	54.0541	10.8108
2022	GH	KLAR192	Lemma	2	1.81081	45.0541	10.8108
2022	GH	KLAR192	Lemma	3	4.05405	56.7568	12.1622
2022	GH	KLAR192	Lemma	4	4.51351	57.2162	13.0541
2022	GH	KLAR192	Lemma	5	4.51351	69.3784	13.973
2022	GH	KLAR192	Lemma	6	3.16216	67.5676	13.973
2022	GH	KLAR192	Palea	1	0	15.7568	8.10811
2022	GH	KLAR192	Palea	2	0	17.1081	10.3514
2022	GH	KLAR192	Palea	3	0	18.9189	8.56757
2022	GH	KLAR192	Palea	4	0.891892	35.1351	10.3514
2022	GH	KLAR192	Palea	5	0	24.7838	5.86486
2022	GH	KLAR192	Palea	6	0.891892	54.0541	22.5135
2022	GH	KLAR226	Lemma	1	0.891892	53.5946	17.5676
2022	GH	KLAR226	Lemma	2	4.51351	67.5676	17.5676
2022	GH	KLAR226	Lemma	3	1.81081	54.5135	23.4324
2022	GH	KLAR226	Lemma	4	2.24324	59.9189	31.5405
2022	GH	KLAR226	Lemma	5	0	51.8108	26.1351
2022	GH	KLAR226	Lemma	6	0.459459	45.9459	15.7568
2022	GH	KLAR226	Palea	1	0	20.2703	11.2703
2022	GH	KLAR226	Palea	2	0	18.4595	6.75676
2022	GH	KLAR226	Palea	3	0	21.6216	13.973
2022	GH	KLAR226	Palea	4	0	18.027	9.45946
2022	GH	KLAR226	Palea	5	0.459459	22.973	4.51351
2022	GH	KLAR226	Palea	6	0	19.3784	6.75676
2022	GH	KLAR98	Lemma	1	0.459459	60.3514	16.2162
2022	GH	KLAR98	Lemma	2	0	59.4595	23.8649
2022	GH	KLAR98	Lemma	3	0.459459	55.8649	20.7297
2022	GH	KLAR98	Lemma	4	0	66.2162	25.6757
2022	GH	KLAR98	Lemma	5	0	59.9189	25.2162
2022	GH	KLAR98	Lemma	6	0.459459	65.3243	29.2703
2022	GH	KLAR98	Palea	1	0	31.5405	10.8108
2022	GH	KLAR98	Palea	2	0	30.6216	19.3784
2022	GH	KLAR98	Palea	3	0	41	12.6216
2022	GH	KLAR98	Palea	4	0	29.7297	13.0541
2022	GH	KLAR98	Palea	5	0	34.2432	8.56757
2022	GH	KLAR98	Palea	6	0	28.8378	12.6216
2022	GH	Lion	Lemma	1	4.94595	70.7297	18.9189
2022	GH	Lion	Lemma	2	4.05405	45.4865	12.6216
2022	GH	Lion	Lemma	3	0.459459	40.0811	13.5135
2022	GH	Lion	Lemma	4	5.40541	64.4054	18.4595
2022	GH	Lion	Lemma	5	5.40541	57.6486	21.1622
2022	GH	Lion	Lemma	6	3.16216	51.8108	18.9189
2022	GH	Lion	Palea	1	0	22.5135	9.45946
2022	GH	Lion	Palea	2	0	31.0811	6.2973
2022	GH	Lion	Palea	3	0	31.5405	8.10811
2022	GH	Lion	Palea	4	0	25.6757	11.7027
2022	GH	Lion	Palea	5	0	26.1351	15.3243
2022	GH	Lion	Palea	6	0	22.973	11.7027
2022	GH	Max	Lemma	1	3.59459	58.5676	14.4054
2022	GH	Max	Lemma	2	3.59459	68.4595	22.0811
2022	GH	Max	Lemma	3	4.05405	52.2432	13.973
2022	GH	Max	Lemma	4	2.24324	54.5135	20.7297
2022	GH	Max	Lemma	5	3.16216	51.8108	15.7568
2022	GH	Max	Lemma	6	3.59459	68.4595	17.5676
2022	GH	Max	Palea	1	0	43.2432	14.8649
2022	GH	Max	Palea	2	0	40.5405	20.2703
2022	GH	Max	Palea	3	0	59	20.7297
2022	GH	Max	Palea	4	0	52.2432	21.1622
2022	GH	Max	Palea	5	0	45.4865	18.9189
2022	GH	Max	Palea	6	0	42.7838	13.0541
2022	GH	NORD 15/314	Lemma	1	7.64865	77.9189	20.7297
2022	GH	NORD 15/314	Lemma	2	4.94595	65.3243	22.0811
2022	GH	NORD 15/314	Lemma	3	6.2973	72.5135	20.2703
2022	GH	NORD 15/314	Lemma	4	2.24324	67.5676	30.6216
2022	GH	NORD 15/314	Lemma	5	3.59459	68.9189	26.5676
2022	GH	NORD 15/314	Lemma	6	1.81081	63.0541	27.027
2022	GH	NORD 15/314	Palea	1	0	38.2973	19.8108
2022	GH	NORD 15/314	Palea	2	0.459459	43.7027	22.0811
2022	GH	NORD 15/314	Palea	3	0	36.9459	22.973
2022	GH	NORD 15/314	Palea	4	0	31.973	16.2162
2022	GH	NORD 15/314	Palea	5	0	34.2432	15.3243
2022	GH	NORD 15/314	Palea	6	0	40.0811	12.6216
2022	GH	Ozon	Lemma	1	2.24324	44.1351	17.5676
2022	GH	Ozon	Lemma	2	0.459459	51.3514	20.7297
2022	GH	Ozon	Lemma	3	1.81081	45.4865	18.9189
2022	GH	Ozon	Lemma	4	2.7027	40.5405	25.2162
2022	GH	Ozon	Lemma	5	0.459459	38.2973	17.1081
2022	GH	Ozon	Lemma	6	0	43.2432	18.4595
2022	GH	Ozon	Palea	1	0.891892	21.1622	6.75676
2022	GH	Ozon	Palea	2	1.35135	23.8649	3.16216
2022	GH	Ozon	Palea	3	0.459459	28.3784	6.2973
2022	GH	Ozon	Palea	4	0	29.2703	4.05405
2022	GH	Ozon	Palea	5	0	23.4324	4.05405
2022	GH	Ozon	Palea	6	0	33.3243	5.40541
2022	GH	Poseidon	Lemma	1	10.8108	62.1622	13.973
2022	GH	Poseidon	Lemma	2	4.51351	71.6216	13.0541
2022	GH	Poseidon	Lemma	3	6.2973	64.8649	13.0541
2022	GH	Poseidon	Lemma	4	4.05405	49.5405	13.5135
2022	GH	Poseidon	Lemma	5	3.16216	56.7568	11.2703
2022	GH	Poseidon	Lemma	6	6.2973	59.4595	14.8649
2022	GH	Poseidon	Palea	1	1.81081	52.2432	9.45946
2022	GH	Poseidon	Palea	2	1.35135	47.2973	9.45946
2022	GH	Poseidon	Palea	3	0	40.0811	11.7027
2022	GH	Poseidon	Palea	4	0.459459	44.5946	7.64865
2022	GH	Poseidon	Palea	5	0	36.9459	7.64865
2022	GH	Poseidon	Palea	6	1.35135	45.0541	10.3514
2022	GH	Simon	Lemma	1	2.24324	31.0811	6.75676
2022	GH	Simon	Lemma	2	1.81081	38.2973	13.5135
2022	GH	Simon	Lemma	3	1.81081	40.5405	13.0541
2022	GH	Simon	Lemma	4	3.16216	33.3243	12.1622
2022	GH	Simon	Lemma	5	0	39.1892	13.5135
2022	GH	Simon	Lemma	6	2.24324	74.7838	20.7297
2022	GH	Simon	Palea	1	0	23.4324	11.2703
2022	GH	Simon	Palea	2	0	12.6216	17.1081
2022	GH	Simon	Palea	3	1.35135	41.8919	15.7568
2022	GH	Simon	Palea	4	0	11.2703	4.94595
2022	GH	Simon	Palea	5	0	13.5135	13.0541
2022	GH	Simon	Palea	6	0	20.2703	13.5135
2022	GH	Zorro	Lemma	1	0.459459	39.1892	19.3784
2022	GH	Zorro	Lemma	2	0.459459	41	27.9189
2022	GH	Zorro	Lemma	3	0	46.4054	17.1081
2022	GH	Zorro	Lemma	4	0	49.5405	22.5135
2022	GH	Zorro	Lemma	5	0.459459	22.5135	16.2162
2022	GH	Zorro	Lemma	6	0.459459	37.3784	28.3784
2022	GH	Zorro	Palea	1	0	22.0811	7.21622
2022	GH	Zorro	Palea	2	0	43.7027	13.0541
2022	GH	Zorro	Palea	3	0	41.8919	9
2022	GH	Zorro	Palea	4	0	18.9189	12.1622
2022	GH	Zorro	Palea	5	0	29.7297	16.6757
2022	GH	Zorro	Palea	6	0	11.2703	13.973
2021	field	Magellan	Lemma	1	4.51351	55.8649	39.6486
2021	field	Magellan	Lemma	2	1.81081	42.7838	32.4324
2021	field	Magellan	Lemma	3	6.2973	45.0541	31.973
2021	field	Magellan	Lemma	4	6.2973	62.1622	25.2162
2021	field	Magellan	Lemma	5	4.05405	59.4595	31.973
2021	field	Magellan	Lemma	6	4.94595	49.5405	26.1351
2021	field	Magellan	Palea	1	0	46.4054	20.2703
2021	field	Magellan	Palea	2	0	37.3784	36.4865
2021	field	Magellan	Palea	3	0	36.9459	33.7838
2021	field	Magellan	Palea	4	0	37.3784	28.8378
2021	field	Magellan	Palea	5	0	40.5405	22.0811
2021	field	Magellan	Palea	6	0	32.8919	22.5135
2021	field	Armani	Lemma	1	4.94595	44.5946	29.7297
2021	field	Armani	Lemma	2	6.2973	49.1081	22.973
2021	field	Armani	Lemma	3	0.459459	31.973	37.3784
2021	field	Armani	Lemma	4	5.40541	58.1081	36.9459
2021	field	Armani	Lemma	5	2.7027	32.8919	28.8378
2021	field	Armani	Lemma	6	5.40541	42.7838	30.1892
2021	field	Armani	Palea	1	0.459459	44.1351	25.2162
2021	field	Armani	Palea	2	0.891892	33.7838	9.45946
2021	field	Armani	Palea	3	0	25.6757	19.3784
2021	field	Armani	Palea	4	0	18.9189	14.4054
2021	field	Armani	Palea	5	0	24.3243	18.027
2021	field	Armani	Palea	6	0	38.2973	14.4054
2021	field	Atego	Lemma	1	2.24324	22.0811	20.7297
2021	field	Atego	Lemma	2	1.81081	20.2703	22.5135
2021	field	Atego	Lemma	3	1.81081	11.7027	21.1622
2021	field	Atego	Lemma	4	3.59459	9.91892	16.2162
2021	field	Atego	Lemma	5	0.459459	13.5135	19.3784
2021	field	Atego	Lemma	6	1.35135	19.3784	15.7568
2021	field	Atego	Palea	1	0	16.2162	6.2973
2021	field	Atego	Palea	2	0	10.8108	5.40541
2021	field	Atego	Palea	3	0	9.91892	7.21622
2021	field	Atego	Palea	4	0	7.64865	7.21622
2021	field	Atego	Palea	5	0	14.8649	12.6216
2021	field	Atego	Palea	6	0	18.9189	19.3784
2021	field	Bison	Lemma	1	8.10811	43.2432	41
2021	field	Bison	Lemma	2	5.86486	51.8108	36.027
2021	field	Bison	Lemma	3	4.94595	46.4054	38.2973
2021	field	Bison	Lemma	4	5.40541	60.3514	38.2973
2021	field	Bison	Lemma	5	5.40541	41.8919	29.7297
2021	field	Bison	Lemma	6	4.51351	51.8108	46.8378
2021	field	Bison	Palea	1	0	44.5946	13.5135
2021	field	Bison	Palea	2	0	44.5946	7.64865
2021	field	Bison	Palea	3	0	42.3514	8.10811
2021	field	Bison	Palea	4	0	44.1351	11.7027
2021	field	Bison	Palea	5	0	41.4324	8.56757
2021	field	Bison	Palea	6	0	36.027	15.3243
2021	field	Contender	Lemma	1	11.2703	42.7838	28.3784
2021	field	Contender	Lemma	2	24.7838	43.7027	22.973
2021	field	Contender	Lemma	3	13.5135	42.7838	24.7838
2021	field	Contender	Lemma	4	14.8649	43.2432	23.8649
2021	field	Contender	Lemma	5	14.8649	41	18.9189
2021	field	Contender	Lemma	6	14.4054	51.3514	26.1351
2021	field	Contender	Palea	1	1.81081	45.0541	10.3514
2021	field	Contender	Palea	2	0.459459	57.6486	16.2162
2021	field	Contender	Palea	3	0	48.1892	12.1622
2021	field	Contender	Palea	4	0.459459	51.3514	11.7027
2021	field	Contender	Palea	5	0	36.9459	18.9189
2021	field	Contender	Palea	6	0	49.5405	24.3243
2021	field	Curly	Lemma	1	0.459459	20.2703	40.0811
2021	field	Curly	Lemma	2	0	19.3784	24.7838
2021	field	Curly	Lemma	3	1.35135	18.4595	29.2703
2021	field	Curly	Lemma	4	2.7027	19.8108	23.4324
2021	field	Curly	Lemma	5	1.35135	17.5676	20.7297
2021	field	Curly	Lemma	6	2.24324	21.6216	18.4595
2021	field	Curly	Palea	1	0	10.8108	6.2973
2021	field	Curly	Palea	2	0	9.91892	6.75676
2021	field	Curly	Palea	3	0	10.8108	6.75676
2021	field	Curly	Palea	4	0	12.1622	3.59459
2021	field	Curly	Palea	5	0	12.6216	4.94595
2021	field	Curly	Palea	6	0	12.6216	8.10811
2021	field	Delfin	Lemma	1	8.56757	57.2162	36.9459
2021	field	Delfin	Lemma	2	3.59459	48.1892	36.4865
2021	field	Delfin	Lemma	3	3.59459	46.8378	50
2021	field	Delfin	Lemma	4	2.7027	39.6486	26.5676
2021	field	Delfin	Lemma	5	1.81081	49.1081	26.5676
2021	field	Delfin	Lemma	6	2.24324	40.5405	29.2703
2021	field	Delfin	Palea	1	0	49.1081	9.45946
2021	field	Delfin	Palea	2	0	54.5135	7.64865
2021	field	Delfin	Palea	3	0	38.7297	6.75676
2021	field	Delfin	Palea	4	0	53.1622	15.7568
2021	field	Delfin	Palea	5	0	60.8108	18.9189
2021	field	Delfin	Palea	6	0	41.4324	11.7027
2021	field	Dominik	Lemma	1	3.59459	40.0811	18.027
2021	field	Dominik	Lemma	2	3.16216	39.1892	24.3243
2021	field	Dominik	Lemma	3	3.16216	44.1351	16.2162
2021	field	Dominik	Lemma	4	3.16216	41.8919	29.2703
2021	field	Dominik	Lemma	5	2.24324	34.2432	22.973
2021	field	Dominik	Lemma	6	4.51351	42.3514	19.8108
2021	field	Dominik	Palea	1	0	31.0811	14.4054
2021	field	Dominik	Palea	2	0	27.4865	27.4865
2021	field	Dominik	Palea	3	0.459459	36.4865	28.8378
2021	field	Dominik	Palea	4	0	39.1892	13.0541
2021	field	Dominik	Palea	5	0	32.8919	23.4324
2021	field	Dominik	Palea	6	0	29.2703	15.7568
2021	field	Flämingsfit	Lemma	1	5.40541	44.5946	47.7568
2021	field	Flämingsfit	Lemma	2	0	48.1892	52.2432
2021	field	Flämingsfit	Lemma	3	0	34.2432	43.7027
2021	field	Flämingsfit	Lemma	4	1.35135	32.4324	43.2432
2021	field	Flämingsfit	Lemma	5	0	38.2973	46.8378
2021	field	Flämingsfit	Lemma	6	0	31.973	35.5946
2021	field	Flämingsfit	Palea	1	0	26.1351	11.7027
2021	field	Flämingsfit	Palea	2	0	23.8649	16.6757
2021	field	Flämingsfit	Palea	3	0	25.6757	19.8108
2021	field	Flämingsfit	Palea	4	0	32.4324	19.8108
2021	field	Flämingsfit	Palea	5	0	25.6757	15.7568
2021	field	Flämingsfit	Palea	6	0	40.0811	33.7838
2021	field	Flämingsstern	Lemma	1	0	56.2973	37.8378
2021	field	Flämingsstern	Lemma	2	4.05405	45.4865	36.027
2021	field	Flämingsstern	Lemma	3	0.459459	41.4324	36.4865
2021	field	Flämingsstern	Lemma	4	2.24324	53.5946	36.027
2021	field	Flämingsstern	Lemma	5	2.24324	47.7568	29.2703
2021	field	Flämingsstern	Lemma	6	4.51351	37.8378	23.8649
2021	field	Flämingsstern	Palea	1	0	36.4865	28.8378
2021	field	Flämingsstern	Palea	2	0	33.7838	15.7568
2021	field	Flämingsstern	Palea	3	0	31.5405	17.5676
2021	field	Flämingsstern	Palea	4	2.7027	40.5405	17.5676
2021	field	Flämingsstern	Palea	5	0	37.8378	17.1081
2021	field	Flämingsstern	Palea	6	0	25.6757	25.6757
2021	field	Gabriel	Lemma	1	9.91892	56.7568	38.2973
2021	field	Gabriel	Lemma	2	6.2973	53.5946	28.3784
2021	field	Gabriel	Lemma	3	0	45.0541	47.7568
2021	field	Gabriel	Lemma	4	4.05405	60.8108	42.7838
2021	field	Gabriel	Lemma	5	1.35135	35.1351	63.0541
2021	field	Gabriel	Lemma	6	4.51351	55.8649	52.7027
2021	field	Gabriel	Palea	1	0	46.8378	35.5946
2021	field	Gabriel	Palea	2	0	33.3243	31.0811
2021	field	Gabriel	Palea	3	0	36.9459	27.9189
2021	field	Gabriel	Palea	4	0	31.5405	18.9189
2021	field	Gabriel	Palea	5	0	38.2973	22.5135
2021	field	Gabriel	Palea	6	0.891892	55.4054	31.5405
2021	field	Galaxy	Lemma	1	2.7027	32.8919	29.2703
2021	field	Galaxy	Lemma	2	4.05405	27.4865	30.1892
2021	field	Galaxy	Lemma	3	4.94595	32.8919	19.8108
2021	field	Galaxy	Lemma	4	1.35135	21.6216	25.6757
2021	field	Galaxy	Lemma	5	0.891892	32.4324	22.973
2021	field	Galaxy	Lemma	6	2.24324	46.4054	26.5676
2021	field	Galaxy	Palea	1	0	80.6216	32.4324
2021	field	Galaxy	Palea	2	0	75.2162	48.1892
2021	field	Galaxy	Palea	3	0	47.7568	18.4595
2021	field	Galaxy	Palea	4	0	49.5405	23.8649
2021	field	Galaxy	Palea	5	0	50.8919	20.2703
2021	field	Galaxy	Palea	6	0	57.2162	19.3784
2021	field	Husky	Lemma	1	0.459459	36.027	36.027
2021	field	Husky	Lemma	2	0.459459	37.3784	39.6486
2021	field	Husky	Lemma	3	0.459459	32.4324	42.3514
2021	field	Husky	Lemma	4	0.459459	27.9189	52.7027
2021	field	Husky	Lemma	5	0	24.7838	53.5946
2021	field	Husky	Lemma	6	0	20.7297	45.9459
2021	field	Husky	Palea	1	0	17.1081	13.5135
2021	field	Husky	Palea	2	0	24.7838	15.7568
2021	field	Husky	Palea	3	0	20.2703	10.8108
2021	field	Husky	Palea	4	0	18.4595	18.027
2021	field	Husky	Palea	5	0	26.5676	13.973
2021	field	Husky	Palea	6	0	24.7838	10.8108
2021	field	KLAR156	Lemma	1	6.2973	73.8649	43.7027
2021	field	KLAR156	Lemma	2	3.59459	63.0541	39.1892
2021	field	KLAR156	Lemma	3	4.94595	56.7568	50.4595
2021	field	KLAR156	Lemma	4	4.94595	65.3243	50.8919
2021	field	KLAR156	Lemma	5	2.7027	50.8919	43.7027
2021	field	KLAR156	Lemma	6	1.81081	62.1622	46.4054
2021	field	KLAR156	Palea	1	0	64.4054	22.0811
2021	field	KLAR156	Palea	2	0	72.5135	18.027
2021	field	KLAR156	Palea	3	0	54.0541	22.5135
2021	field	KLAR156	Palea	4	0	67.5676	19.3784
2021	field	KLAR156	Palea	5	0.891892	78.3784	13.973
2021	field	KLAR156	Palea	6	0	68.4595	22.0811
2021	field	KLAR185	Lemma	1	3.16216	47.7568	44.5946
2021	field	KLAR185	Lemma	2	2.24324	40.5405	28.3784
2021	field	KLAR185	Lemma	3	1.81081	33.3243	27.9189
2021	field	KLAR185	Lemma	4	1.81081	35.1351	52.7027
2021	field	KLAR185	Lemma	5	0.459459	36.9459	37.8378
2021	field	KLAR185	Lemma	6	0.459459	44.1351	43.7027
2021	field	KLAR185	Palea	1	0	39.6486	13.5135
2021	field	KLAR185	Palea	2	0	31.5405	12.1622
2021	field	KLAR185	Palea	3	0	30.1892	14.4054
2021	field	KLAR185	Palea	4	0	29.7297	6.75676
2021	field	KLAR185	Palea	5	0	39.6486	13.0541
2021	field	KLAR185	Palea	6	0	42.7838	9
2021	field	KLAR192	Lemma	1	2.7027	38.7297	32.4324
2021	field	KLAR192	Lemma	2	4.05405	41	24.3243
2021	field	KLAR192	Lemma	3	1.81081	41.8919	23.4324
2021	field	KLAR192	Lemma	4	0	29.7297	18.4595
2021	field	KLAR192	Lemma	5	4.05405	44.5946	22.973
2021	field	KLAR192	Lemma	6	3.59459	37.8378	23.4324
2021	field	KLAR192	Palea	1	0	31.973	18.027
2021	field	KLAR192	Palea	2	0	25.2162	10.3514
2021	field	KLAR192	Palea	3	0	27.9189	18.4595
2021	field	KLAR192	Palea	4	0.459459	35.1351	19.8108
2021	field	KLAR192	Palea	5	0	23.8649	9.45946
2021	field	KLAR192	Palea	6	0	20.2703	12.6216
2021	field	KLAR226	Lemma	1	1.35135	33.7838	34.6757
2021	field	KLAR226	Lemma	2	1.81081	35.1351	42.3514
2021	field	KLAR226	Lemma	3	1.35135	29.7297	31.973
2021	field	KLAR226	Lemma	4	1.35135	30.6216	38.7297
2021	field	KLAR226	Lemma	5	1.35135	26.5676	33.3243
2021	field	KLAR226	Lemma	6	3.59459	37.8378	39.1892
2021	field	KLAR226	Palea	1	0	23.8649	9.45946
2021	field	KLAR226	Palea	2	0	33.3243	13.5135
2021	field	KLAR226	Palea	3	0	31.5405	8.56757
2021	field	KLAR226	Palea	4	0	28.3784	11.7027
2021	field	KLAR226	Palea	5	0	41	9
2021	field	KLAR226	Palea	6	0	19.8108	10.3514
2021	field	KLAR98	Lemma	1	0.459459	31.973	43.7027
2021	field	KLAR98	Lemma	2	0	43.7027	41
2021	field	KLAR98	Lemma	3	0	33.7838	37.8378
2021	field	KLAR98	Lemma	4	0	50.8919	55.4054
2021	field	KLAR98	Lemma	5	0	37.8378	55.8649
2021	field	KLAR98	Lemma	6	0	36.027	70.7297
2021	field	KLAR98	Palea	1	0.459459	30.1892	18.027
2021	field	KLAR98	Palea	2	0	23.8649	13.0541
2021	field	KLAR98	Palea	3	0	36.4865	14.4054
2021	field	KLAR98	Palea	4	0	32.4324	15.7568
2021	field	KLAR98	Palea	5	0	29.7297	19.8108
2021	field	KLAR98	Palea	6	0	28.8378	22.0811
2021	field	Lion	Lemma	1	11.7027	58.1081	32.4324
2021	field	Lion	Lemma	2	3.16216	58.1081	25.2162
2021	field	Lion	Lemma	3	4.51351	38.7297	38.7297
2021	field	Lion	Lemma	4	5.40541	36.4865	20.2703
2021	field	Lion	Lemma	5	4.05405	40.0811	22.5135
2021	field	Lion	Lemma	6	3.59459	34.2432	24.7838
2021	field	Lion	Palea	1	0	51.8108	21.6216
2021	field	Lion	Palea	2	0	36.9459	25.2162
2021	field	Lion	Palea	3	0	59.4595	12.6216
2021	field	Lion	Palea	4	0	42.7838	21.6216
2021	field	Lion	Palea	5	0	36.9459	19.8108
2021	field	Lion	Palea	6	0	43.7027	13.5135
2021	field	Max	Lemma	1	1.35135	40.5405	28.8378
2021	field	Max	Lemma	2	4.94595	54.0541	19.3784
2021	field	Max	Lemma	3	5.40541	44.1351	31.973
2021	field	Max	Lemma	4	4.05405	39.1892	22.0811
2021	field	Max	Lemma	5	1.81081	39.6486	26.1351
2021	field	Max	Lemma	6	6.75676	51.3514	28.3784
2021	field	Max	Palea	1	0	47.7568	33.7838
2021	field	Max	Palea	2	0	50.8919	34.6757
2021	field	Max	Palea	3	0	47.2973	18.4595
2021	field	Max	Palea	4	0	45.0541	28.3784
2021	field	Max	Palea	5	0	36.027	29.7297
2021	field	Max	Palea	6	0	54.9459	28.8378
2021	field	NORD 15/314	Lemma	1	5.86486	51.3514	27.4865
2021	field	NORD 15/314	Lemma	2	3.16216	46.4054	40.0811
2021	field	NORD 15/314	Lemma	3	3.59459	48.6486	44.5946
2021	field	NORD 15/314	Lemma	4	7.64865	50.4595	31.973
2021	field	NORD 15/314	Lemma	5	2.24324	37.3784	29.7297
2021	field	NORD 15/314	Lemma	6	4.94595	50.8919	35.5946
2021	field	NORD 15/314	Palea	1	0	37.8378	24.3243
2021	field	NORD 15/314	Palea	2	0	41	15.3243
2021	field	NORD 15/314	Palea	3	0	39.6486	21.1622
2021	field	NORD 15/314	Palea	4	0	41.4324	23.8649
2021	field	NORD 15/314	Palea	5	0	42.7838	27.9189
2021	field	NORD 15/314	Palea	6	0	49.1081	22.5135
2021	field	Ozon	Lemma	1	0.459459	23.8649	27.027
2021	field	Ozon	Lemma	2	2.7027	30.1892	26.1351
2021	field	Ozon	Lemma	3	3.59459	29.7297	30.1892
2021	field	Ozon	Lemma	4	0.891892	19.3784	22.973
2021	field	Ozon	Lemma	5	1.81081	24.7838	13.5135
2021	field	Ozon	Lemma	6	2.7027	29.7297	23.8649
2021	field	Ozon	Palea	1	0	25.2162	6.75676
2021	field	Ozon	Palea	2	0	31.973	8.56757
2021	field	Ozon	Palea	3	0	28.3784	11.7027
2021	field	Ozon	Palea	4	0	29.2703	13.973
2021	field	Ozon	Palea	5	0	31.0811	18.027
2021	field	Ozon	Palea	6	0	26.1351	9.45946
2021	field	Poseidon	Lemma	1	6.2973	56.7568	28.8378
2021	field	Poseidon	Lemma	2	8.56757	55.8649	24.3243
2021	field	Poseidon	Lemma	3	3.16216	51.3514	30.6216
2021	field	Poseidon	Lemma	4	1.81081	44.5946	27.9189
2021	field	Poseidon	Lemma	5	1.81081	37.3784	29.7297
2021	field	Poseidon	Lemma	6	0.459459	22.0811	32.4324
2021	field	Poseidon	Palea	1	0	42.3514	22.0811
2021	field	Poseidon	Palea	2	0	32.4324	22.5135
2021	field	Poseidon	Palea	3	0	32.4324	28.8378
2021	field	Poseidon	Palea	4	0.459459	36.4865	18.4595
2021	field	Poseidon	Palea	5	0	36.027	17.5676
2021	field	Poseidon	Palea	6	0	45.9459	12.1622
2021	field	Simon	Lemma	1	0.891892	21.6216	18.027
2021	field	Simon	Lemma	2	0	14.8649	22.5135
2021	field	Simon	Lemma	3	0.891892	31.973	22.973
2021	field	Simon	Lemma	4	0.891892	24.3243	36.4865
2021	field	Simon	Lemma	5	0.891892	29.7297	31.5405
2021	field	Simon	Lemma	6	0	20.2703	23.8649
2021	field	Simon	Palea	1	0	21.6216	13.5135
2021	field	Simon	Palea	2	0	17.5676	15.3243
2021	field	Simon	Palea	3	0	16.6757	13.0541
2021	field	Simon	Palea	4	0	17.5676	9.91892
2021	field	Simon	Palea	5	0	25.2162	13.5135
2021	field	Simon	Palea	6	0	11.2703	15.3243
2021	field	Zorro	Lemma	1	0.459459	27.9189	43.7027
2021	field	Zorro	Lemma	2	0.891892	28.3784	34.2432
2021	field	Zorro	Lemma	3	0.459459	22.5135	33.3243
2021	field	Zorro	Lemma	4	0.891892	26.5676	36.4865
2021	field	Zorro	Lemma	5	0.459459	36.027	34.2432
2021	field	Zorro	Lemma	6	0	28.8378	49.5405
2021	field	Zorro	Palea	1	0	10.8108	9.45946
2021	field	Zorro	Palea	2	0	27.027	16.6757
2021	field	Zorro	Palea	3	0	12.6216	16.6757
2021	field	Zorro	Palea	4	0	8.10811	21.6216
2021	field	Zorro	Palea	5	0	28.8378	21.6216
2021	field	Zorro	Palea	6	0	22.0811	19.3784

## Sheet: S9 Weather data 
Supplementary Table S9: Precipitation in June and July 2021 in Bergen (near Wohlde), Sanitz (near Groß Lüsewitz) and Halberstadt (near Böhnshausen) nearby the experimental sites of the cross resistance experiments in [mm] (source: https://www.wetterkontor.de/de/wetter/deutschland).
Date	Sanitz_Precipitation	Bergen_Precipitation	Halberstadt_Precipitation
Di 01.06.	0	0	0
Mi 02.06.	0	0	0
Do 03.06.	5.2	0.9	0
Fr 04.06.	0.2	0	0
Sa 05.06.	0	12.1	5.1
So 06.06.	0	0	0
Mo 07.06.	0	0	0
Di 08.06.	0	0	0
Mi 09.06.	0	0	0.6
Do 10.06.	0	0	0
Fr 11.06.	0	0	0
Sa 12.06.	0	0	1.5
So 13.06.	0	0	0
Mo 14.06.	0	0	0
Di 15.06.	0	0	0
Mi 16.06.	0	0	0
Do 17.06.	0	0	0
Fr 18.06.	0	0	0
Sa 19.06.	0	7.2	0.1
So 20.06.	6.9	9.1	20.2
Mo 21.06.	0	9.2	0
Di 22.06.	0	0	0
Mi 23.06.	0	0	0
Do 24.06.		0	0.2
Fr 25.06.		0	1.9
Sa 26.06.		0	0
So 27.06.		0	0
Mo 28.06.		0	2.2
Di 29.06.		6.9	0.5
Mi 30.06.		17.2	20.2
Do 01.07.		13.7	1.8
Fr 02.07.		0	0
Sa 03.07.		0	0
So 04.07.		2.4	0
Mo 05.07.		8.3	0.8
Di 06.07.		1.4	0.6
Mi 07.07.		0	0
Do 08.07.		7.7	0
Fr 09.07.		6.2	10.4
Sa 10.07.		0	0
So 11.07.		4.2	0
Mo 12.07.		0	0
Di 13.07.		3.1	5.8
Mi 14.07.		5.4	4
Do 15.07.		0	0
Fr 16.07.		0	0.4
Sa 17.07.		0	1.3
So 18.07.	0	0	0
Mo 19.07.	0	0	0
Di 20.07.	3.1	0	0
Mi 21.07.	0	0	0
Do 22.07.	0	0	0
Fr 23.07.	0	0	0
Sa 24.07.	0	4.6	0
So 25.07.	0	4.6
Mo 26.07.	0	0
Di 27.07.	0	2.5	1.7
Mi 28.07.	0	7.7	0.8
Do 29.07.	0.5	0.1	0
Fr 30.07.	2.2	0.2	0
Sa 31.07.	0.7	0.7	0
Sum	18.8	135.4	80.1
Sum june	12.3	62.6	52.5
Sum july	6.5	72.8	27.6

## Sheet: S10 ANOVA after REML
Supplementary Table S10: Type III Analysis of Variance Table with Satterthwaite's method. Signif. codes: 0 ‘***’ 0.001 ‘**’ 0.01 ‘*’ 0.05 ‘.’ 0.1 ‘ ’ 1
Sum	SumSq	MeanSq	NumDF	DenDF	F value	Pr(>F)	Significance
GEN	147347	6139	24	567.44	1.141	0.292533
ENV	165598	33120	5	568.45	6.1553	1.441e-05	***
INOC	35860	17930	2	103.77	3.3324	0.0395689	*
GEN:ENV	679583	5663	120	567.44	1.0525	0.34727
GEN:INOC	338472	7052	48	567.43	1.3105	0.0838839	.
ENV:INOC	113692	28423	4	569.53	5.2825	0.0003495	***
GEN:ENV:INOC	541335	5639	96	567.43	1.048	0.367402

[truncated: 4 more sheets: S11 Sig groups Fusarium species, S12 Sig groups environments, S13 Sig groups genotypes, S14 Sig groups trichomes]
